# Supplementary material for: Multivariate competing endogenous RNA network characterization for cancer microRNA biomarker discovery: a novel bioinformatics model with application to prostate cancer metastasis
Source: Precis Clin Med. 2022 Jan 10;5(1):pbac001. doi: 10.1093/pcmedi/pbac001 (PMC9267254; doi:10.1093/pcmedi/pbac001)
Supplement: pbac001_Supplemental_Tables_and_Figures [file pbac001_supplemental_tables_and_figures.zip]

Archive with 8 entries (8 files):
- Figure-S1.doc
- Figure-S2.doc
- Figure-S3.doc
- Table-S1.xls
- Table-S2.xls
- Table-S3.xls
- Table-S4.xls
- Table-S5.xls
