# Supplementary material for: Multivariate competing endogenous RNA network characterization for cancer microRNA biomarker discovery: a novel bioinformatics model with application to prostate cancer metastasis
Source: Precis Clin Med. 2022 Jan 10;5(1):pbac001. doi: 10.1093/pcmedi/pbac001 (PMC9267254; doi:10.1093/pcmedi/pbac001)
Supplement: pbac001_Supplemental_Tables_and_Figures [file pbac001_supplemental_tables_and_figures.zip › Table-S1.xls]

## Sheet: Primer-sequences 
Table S1. Primer sequences used for qRT-PCR experiments.
miRNA	Primer sequences (5’ to 3’)
miR-23b-3p	ATCACATTGCCAGGGATTACCAC
miR-27b-3p	TTCACAGTGGCTAAGTTCTGC
miR-145-5p	GTCCAGTTTTCCCAGGAATCCCTA
miR-29b-3p	TAGCACCATTTGAAATCAGTGTT
miR-143-3p	GGGGTGAGATGAAGCACTG
miR-218-5p	TTGTGCTTGATCTAACCATGT
miR-30c-5p	TGTAAACATCCTACACTCTCAGC
miR-101-3p	TACAGTACTGTGATAACTGAA
miR-204-5p	TTCCCTTTGTCATCCTATGCCT
miR-26b-5p	TTCAAGTAATTCAGGATAGGT
miR-130a-3p	CAGTGCAATGTTAAAAGGGCAT
miR-363-3p	AATTGCACGGTATCCATCTGTA
U6	CAAGGATGACACGCAAATTCG
