# Supplementary material for: Multivariate competing endogenous RNA network characterization for cancer microRNA biomarker discovery: a novel bioinformatics model with application to prostate cancer metastasis
Source: Precis Clin Med. 2022 Jan 10;5(1):pbac001. doi: 10.1093/pcmedi/pbac001 (PMC9267254; doi:10.1093/pcmedi/pbac001)
Supplement: pbac001_Supplemental_Tables_and_Figures [file pbac001_supplemental_tables_and_figures.zip › Table-S2.xls]

## Sheet: All-biomarkers
Table S2. Literature-reported cancer miRNA biomarkers.
Reported ID	Official Symbol	Cancer	Cancer sub-type	Biomarker type	Expression pattern	PMID
miR-31	miR-31-5p	Bladder Cancer	Urothelial bladder cancer (UBC)	prognosis and therpeutic target	down	27050274
miR-133b	miR-133b	Bladder Cancer	urothelial carcinoma of the bladder (UCB)	therpeutic target	down	27292588
miR-424	miR-424-5p	Bladder Cancer	bladder cancer	therpeutic target	down	26090723
miR-96	miR-96-5p	Bladder Cancer	bladder cancer	diagnosis	up	25511320
miR-99a	miR-99a-5p	Bladder Cancer	bladder cancer	diagnosis	down	27468885
miR-101	miR-101-3p	Bladder Cancer	bladder transitional cell carcinoma	prognosis	down	24834983
miR-145	miR-145-5p	Bladder Cancer	bladder transitional cell carcinoma	diagnosis	down	22961325
miR-200a	miR-200a-3p	Bladder Cancer	bladder transitional cell carcinoma	prognosis	down	22961325
miR-96	miR-96-5p	Bladder Cancer	bladderurothelial carcinomas	diagnosis	up	21993544
miR-429	miR-429	Bladder Cancer	muscle-invasive bladder cancer (MIBC)	prognosis	down	27058893
miR-214	miR-214-3p	Bladder Cancer	non-muscle-invasive bladder cancer	prognosis	up	24255763
miR-214	miR-214-3p	Bladder Cancer	non-muscle-invasive bladder cancer (NMIBC)	prognosis and therpeutic target	down	25706919
miR-100	miR-100-5p	Bladder Cancer	bladder cancer	prognosis	down	23173870
miR-100	miR-100-5p	Bladder Cancer	bladder cancer	therpeutic target	up	25493074
miR-103a-3p	miR-103a-3p	Bladder Cancer	bladder cancer	prognosis	down	27167342
miR-106b	miR-106b-5p	Bladder Cancer	bladder cancer	diagnosis	up	25168920
miR-124-3p	miR-124-3p	Bladder Cancer	bladder cancer	diagnosis	down	24180482
miR-141	miR-141-3p	Bladder Cancer	bladder cancer	prognosis	up	23945108
miR-141	miR-141-3p	Bladder Cancer	bladder cancer	diagnosis and prognosis	up	25304156
miR-145	miR-145-5p	Bladder Cancer	bladder cancer	prognosis	down	22108519
miR-148a	miR-148a-3p	Bladder Cancer	bladder cancer	prognosis	down	26700670
miR-155	miR-155-5p	Bladder Cancer	bladder cancer	diagnosis and therapeutic target	up	25965824
miR-155	miR-155-5p	Bladder Cancer	bladder cancer	prognosis	up	25918190
miR-186	miR-186-5p	Bladder Cancer	bladder cancer	therpeutic target	down	26290438
miR-19a	miR-19a-3p	Bladder Cancer	bladder cancer	diagnosis	up	25107371
miR-203	miR-203a-3p	Bladder Cancer	bladder cancer	prognosis	down	26599571
miR-205	miR-205-5p	Bladder Cancer	bladder cancer	prognosis	up	23945108
miR-205	miR-205-5p	Bladder Cancer	bladder cancer	diagnosis and prognosis	up	26715266
miR-210	miR-210	Bladder Cancer	bladder cancer	diagnosis	up	26252880
miR-214	miR-214-3p	Bladder Cancer	bladder cancer	diagnosis and prognosis	up	25975233
miR-21	miR-21-5p	Bladder Cancer	bladder cancer	prognosis and therpeutic target	up	26622898
miR-221	miR-221-3p	Bladder Cancer	bladder cancer	therpeutic target	up	25928257
miR-222	miR-222-3p	Bladder Cancer	bladder cancer	prognosis	up	25078265
miR-24	miR-24-3p	Bladder Cancer	bladder cancer	therpeutic target	down	26252200
miR-27a-3p	miR-27a-3p	Bladder Cancer	bladder cancer	prognosis	down	27167342
miR-31	miR-31-5p	Bladder Cancer	bladder cancer	prognosis	down	23408039
miR-34a	miR-34a-5p	Bladder Cancer	bladder cancer	therpeutic target	down	25556547
miR-378	miR-378a-3p	Bladder Cancer	bladder cancer	prognosis	down	22704449
miR-152	miR-152	Bladder Cancer	nonmuscle-invasive BC (NMIBC)	diagnosis	up	24961907
miR-205	miR-205-5p	Breast Cancer	triple negative breast cancer	diagnosis	up	22631664
miR-342	miR-342-3p	Breast Cancer	triple negative breast cancer	diagnosis	up	22631664
miR-199a-5p	miR-199a-5p	Breast Cancer	Triple-negative breast cancer	diagnosis and therapeutic target	down	25906045
miR-148a	miR-148a-3p	Breast Cancer	Triple-negative breast cancer (TNBC)	prognosis	down	26967387
miR-185	miR-185-5p	Breast Cancer	triple-negative breast cancer (TNBC)	prognosis and therpeutic target	down	25319390
miR-301a	miR-301a-3p	Breast Cancer	triple-negative breast cancer (TNBC)	prognosis	up	25311065
miR-93	miR-93-5p	Breast Cancer	triple-negative breast cancer (TNBC)	diagnosis and therapeutic target	up	25238878
miR-214	miR-214-3p	Breast Cancer	triple-negative breast cancer	prognosis	up	25705321
miR-10b	miR-10b-5p	Breast Cancer	lymph node status of breast cancer	diagnosis	up	23238818
miR-181c	miR-181c-5p	Breast Cancer	primary inflammatory breast cancer (IBC)	prognosis and therpeutic target	up	25695913
let-7b	let-7b-5p	Breast Cancer	breast cancer	prognosis	down	24264599
miR-103	miR-103a-3p	Breast Cancer	breast cancer	diagnosis	up	22588912
miR-106b	miR-106b-5p	Breast Cancer	breast cancer	prognosis	up	25619461
miR-10b	miR-10b-5p	Breast Cancer	breast cancer	diagnosis	up	22906258
miR-10b	miR-10b-5p	Breast Cancer	breast cancer	prognosis and therpeutic target	up	25596707
miR-124	miR-124-3p	Breast Cancer	breast cancer	diagnosis	down	24330780
miR-124	miR-124-3p	Breast Cancer	breast cancer	prognosis	down	26415857
miR-124	miR-124-3p	Breast Cancer	breast cancer	prognosis	down	25924779
miR-125a-5p	miR-125a-5p	Breast Cancer	breast cancer	prognosis and therpeutic target	down	25504437
miR-125b	miR-125b-5p	Breast Cancer	breast cancer	prognosis and therpeutic target	down	25633049
miR-127	miR-127-3p	Breast Cancer	breast cancer	prognosis and therpeutic target	down	25477702
miR-133b	miR-133b	Breast Cancer	breast cancer	diagnosis	up	23797906
miR-137	miR-137	Breast Cancer	breast cancer	diagnosis	down	26337822
miR-138	miR-138-5p	Breast Cancer	breast cancer	therpeutic target	down	26796277
miR-139-5p	miR-139-5p	Breast Cancer	breast cancer	prognosis	up	24158791
miR-139	miR-139-5p	Breast Cancer	breast cancer	prognosis	down	26079880
miR-1	miR-1-3p	Breast Cancer	breast cancer	diagnosis	up	23797906
miR-143	miR-143-3p	Breast Cancer	breast cancer	therpeutic target	down	26618772
miR-144	miR-144-3p	Breast Cancer	breast cancer	therpeutic target	up	26252024
miR-146a	miR-146a-5p	Breast Cancer	breast cancer	diagnosis	up	23898484
miR-155	miR-155-5p	Breast Cancer	breast cancer	diagnosis	up	23071695
miR-155	miR-155-5p	Breast Cancer	breast cancer	diagnosis and prognosis	up	26889816
miR-15a	miR-15a-5p	Breast Cancer	breast cancer	prognosis	down	25550542
miR-181a	miR-181a-5p	Breast Cancer	breast cancer	diagnosis	down	22692639
miR-182	miR-182-5p	Breast Cancer	breast cancer	diagnosis	up	24260062
miR-187	miR-187-3p	Breast Cancer	breast cancer	prognosis	up	23060431
miR-195	miR-195-5p	Breast Cancer	breast cancer	therpeutic target	down	26632252
miR-195	miR-195-5p	Breast Cancer	breast cancer	diagnosis	down	25103018
miR-19a	miR-19a-3p	Breast Cancer	breast cancer	prognosis	up	24416156
miR-200b	miR-200b-3p	Breast Cancer	breast cancer	prognosis and therpeutic target	down	25639535
miR-200c	miR-200c-3p	Breast Cancer	breast cancer	diagnosis	up	23617747
miR-200c	miR-200c-3p	Breast Cancer	breast cancer	prognosis	up	25329395
miR-205	miR-205-5p	Breast Cancer	breast cancer	therpeutic target	down	27362808
miR-205	miR-205-5p	Breast Cancer	breast cancer	therpeutic target	down	26916073
miR-205	miR-205-5p	Breast Cancer	breast cancer	diagnosis	down	25932280
miR-206	miR-206	Breast Cancer	breast cancer	prognosis	down	23696595
miR-206	miR-206	Breast Cancer	breast cancer	prognosis	up	23466356
miR-20b	miR-20b-5p	Breast Cancer	breast cancer	diagnosis and therapeutic target	up	25364498
miR-210	miR-210	Breast Cancer	breast cancer	prognosis	up	21738599
miR-210	miR-210	Breast Cancer	breast cancer	prognosis	up	18316553
miR-214	miR-214-3p	Breast Cancer	breast cancer	diagnosis	down	22350790
miR-214	miR-214-3p	Breast Cancer	breast cancer	therpeutic target	down	27109339
miR-215	miR-215	Breast Cancer	breast cancer	prognosis	down	25270284
miR-21	miR-21-5p	Breast Cancer	breast cancer	diagnosis	up	24488617
miR-21	miR-21-5p	Breast Cancer	breast cancer	diagnosis	up	24385703
miR-21	miR-21-5p	Breast Cancer	breast cancer	diagnosis	up	23898484
miR-21	miR-21-5p	Breast Cancer	breast cancer	therpeutic target	up	26452030
miR-21	miR-21-5p	Breast Cancer	breast cancer	diagnosis and prognosis	up	26396924
miR-21	miR-21-5p	Breast Cancer	breast cancer	prognosis	up	25729725
miR-21	miR-21-5p	Breast Cancer	breast cancer	diagnosis	up	25647415
miR-21	miR-21-5p	Breast Cancer	breast cancer	therpeutic target	up	24980553
miR-217	miR-217	Breast Cancer	breast cancer	therpeutic target	up	26109338
miR-218	miR-218-5p	Breast Cancer	breast cancer	therpeutic target	down	27109339
miR-221	miR-221-3p	Breast Cancer	breast cancer	therpeutic target	up	26253160
miR-22	miR-22-3p	Breast Cancer	breast cancer	prognosis	up	26512777
miR-23b	miR-23b-3p	Breast Cancer	breast cancer	therpeutic target	up	26199568
miR-27a	miR-27a-3p	Breast Cancer	breast cancer	prognosis	up	23240057
miR-29b	miR-29b-3p	Breast Cancer	breast cancer	prognosis	down	26171207
miR-30a	miR-30a-5p	Breast Cancer	breast cancer	diagnosis	down	23389917
miR-30d	miR-30d-5p	Breast Cancer	breast cancer	prognosis and therpeutic target	up	26897751
miR-320a	miR-320a	Breast Cancer	breast cancer	therpeutic target	down	26609479
miR-320a	miR-320a	Breast Cancer	breast cancer	prognosis	down	25120655
miR-370	miR-370	Breast Cancer	breast cancer	diagnosis and therapeutic target	up	27563639
miR-370	miR-370	Breast Cancer	breast cancer	prognosis	up	26770238
miR-494	miR-494	Breast Cancer	breast cancer	therpeutic target	down	25955111
miR-497	miR-497-5p	Breast Cancer	breast cancer	prognosis	down	24143964
miR-92a	miR-92a-3p	Breast Cancer	breast cancer	diagnosis	up	23797906
miR-92a	miR-92a-3p	Breast Cancer	breast cancer	diagnosis	down	23052693
miR-93	miR-93-5p	Breast Cancer	breast cancer	diagnosis	up	24606013
miR-9	miR-9-5p	Breast Cancer	breast cancer	diagnosis	up	23617747
miR-9	miR-9-5p	Breast Cancer	breast cancer	prognosis and therpeutic target	up	25086633
miR-98	miR-98-5p	Breast Cancer	breast cancer	diagnosis	up	24696733
miR-9	miR-9-5p	Breast Cancer	breast cancer local recurrence	diagnosis	up	22723919
miR-126	miR-126-3p	Cervical Cancer(Cc)	cervical cancer(CC)/cervical intraepithelial neoplasia (CIN)	prognosis	down	25551621
miR-135b	miR-135b-5p	Cervical Cancer(Cc)	cervical cancer(CC)/cervical intraepithelial neoplasia (CIN)	prognosis and therpeutic target	down	26617737
miR-145	miR-145-5p	Cervical Cancer(Cc)	cervical cancer(CC)/cervical intraepithelial neoplasia (CIN)	prognosis	down	25560490
miR-18a	miR-18a-5p	Cervical Cancer(Cc)	cervical cancer(CC)/cervical intraepithelial neoplasia (CIN)	therpeutic target	up	25963391
miR-195	miR-195-5p	Cervical Cancer(Cc)	cervical cancer(CC)/cervical intraepithelial neoplasia (CIN)	therpeutic target	down	26511972
miR-205	miR-205-5p	Cervical Cancer(Cc)	cervical cancer(CC)/cervical intraepithelial neoplasia (CIN)	prognosis	up	25788864
miR-20a	miR-20a-5p	Cervical Cancer(Cc)	cervical cancer(CC)/cervical intraepithelial neoplasia (CIN)	prognosis	up	26427662
miR-26b	miR-26b-5p	Cervical Cancer(Cc)	cervical cancer(CC)/cervical intraepithelial neoplasia (CIN)	prognosis	down	26191262
miR-335	miR-335-5p	Cervical Cancer(Cc)	cervical cancer(CC)/cervical intraepithelial neoplasia (CIN)	prognosis	down	25712373
miR-100	miR-100-5p	Cervical Cancer(Cc)	cervical squamous cell carcinoma (SCC)	prognosis	down	22438992
miR-125b	miR-125b-5p	Cervical Cancer(Cc)	cervical squamous cell carcinoma (SCC)	prognosis	down	22438992
miR-542-3p	miR-542-3p	Cervical Cancer(Cc)	cervical squamous cell carcinoma (SCC)	prognosis	down	24405714
miR-101	miR-101-3p	Cervical Cancer(Cc)	cervical cancer	diagnosis	down	24528073
miR-130a	miR-130a-3p	Cervical Cancer(Cc)	cervical cancer	prognosis	up	24787017
miR-181a	miR-181a-5p	Cervical Cancer(Cc)	cervical cancer	prognosis	up	22847611
miR-203	miR-203a-3p	Cervical Cancer(Cc)	cervical cancer	prognosis	down	23867971
miR-20a	miR-20a-5p	Cervical Cancer(Cc)	cervical cancer	diagnosis	up	23819812
miR-215	miR-215	Cervical Cancer(Cc)	cervical cancer	prognosis	up	24710934
miR-21	miR-21-5p	Cervical Cancer(Cc)	cervical cancer	diagnosis	up	22194833
miR-224	miR-224-5p	Cervical Cancer(Cc)	cervical cancer	prognosis	up	23631806
miR-424	miR-424-5p	Cervical Cancer(Cc)	cervical cancer	prognosis	up	22469983
miR-497	miR-497-5p	Cervical Cancer(Cc)	cervical cancer	prognosis	down	23453369
miR-125a	miR-125a-5p	Cervical Cancer(Cc)	cervical cancer(CC)	therpeutic target	down	26878391
miR-155	miR-155-5p	Cervical Cancer(Cc)	cervical cancer(CC)	prognosis and therpeutic target	up	27470551
miR-21	miR-21-5p	Cervical Cancer(Cc)	cervical cancer(CC)	prognosis	up	27101583
miR-320	miR-320a	Cervical Cancer(Cc)	cervical cancer(CC)	diagnosis and therapeutic target	down	26753959
miR-34a	miR-34a-5p	Cervical Cancer(Cc)	cervical cancer(CC)	diagnosis and therapeutic target	down	26910120
miR-21	miR-21-5p	Cholangiocarcinoma (Cca)	biliary tract cancer	diagnosis	up	24118467
miR-9	miR-9-5p	Cholangiocarcinoma (Cca)	biliary tract cancer	diagnosis	up	21858175
miR-150	miR-150-5p	Cholangiocarcinoma (Cca)	intrahepatic cholangiocarcinoma (ICC)	diagnosis	up	25482320
miR-192	miR-192-5p	Cholangiocarcinoma (Cca)	cholangiocarcinoma	prognosis	up	25131257
miR-203	miR-203a-3p	Cholangiocarcinoma (Cca)	cholangiocarcinoma (CCA)	prognosis and therpeutic target	down	26464713
miR-26a	miR-26a-5p	Cholangiocarcinoma (Cca)	cholangiocarcinoma (CCA)	prognosis	up	26087181
miR-106a	miR-106a-5p	Cholangiocarcinoma (Cca)	Cholangiocarcinoma(CCA)	prognosis	down	26534789
miR-26a	miR-26a-5p	Cholangiocarcinoma (Cca)	Cholangiocarcinoma(CCA)	diagnosis and prognosis	up	26087181
miR-155	miR-155-5p	Cholangiocarcinoma (Cca)	primary gallbladder carcinoma	prognosis	up	23660842
miR-335	miR-335-5p	Cholangiocarcinoma (Cca)	primary gallbladder carcinoma	prognosis	down	24250228
miR-101	miR-101-3p	Cholangiocarcinoma (Cca)	Gallbladder cancer (GBC)	prognosis and therpeutic target	down	26968949
miR-145	miR-145-5p	Cholangiocarcinoma (Cca)	Gallbladder cancer (GBC)	therpeutic target	up	26852750
miR-155	miR-155-5p	Cholangiocarcinoma (Cca)	Gallbladder cancer (GBC)	prognosis	up	26885061
miR-375	miR-375	Colorectal Cancer	colon cancer	therapeutic target	down	27276676
miR-506	miR-506-3p	Colorectal Cancer	colon cancer	prognosis	down	26452129
miR-101	miR-101-3p	Colorectal Cancer	colon cancer	diagnosis	down	22930392
miR-141	miR-141-3p	Colorectal Cancer	colon cancer	prognosis	up	21445232
miR-17	miR-17-5p	Colorectal Cancer	colon cancer	prognosis	up	22065543
miR-215	miR-215	Colorectal Cancer	colon cancer	prognosis	down	21752725
miR-21	miR-21-5p	Colorectal Cancer	colon cancer	prognosis	up	24122631
miR-21	miR-21-5p	Colorectal Cancer	colon cancer	prognosis	up	19737943
miR-23a	miR-23a-3p	Colorectal Cancer	colon cancer	diagnosis	up	22455847
miR-144	miR-144-3p	Colorectal Cancer	rectal cancer	therapeutic target	down	26458302
miR-155	miR-155-5p	Colorectal Cancer	rectal carcinoma	diagnosis	up	25261908
miR-9	miR-9-5p	Colorectal Cancer	colorectal adenocarcinoma	prognosis and therapeutic target	down	25940709
miR-96	miR-96-5p	Colorectal Cancer	colorectal adenocarcinoma	prognosis	up	27044381
let-7a-5p	let-7a-5p	Colorectal Cancer	Colorectal cancer	prognosis	down	27262492
miR-106a	miR-106a-5p	Colorectal Cancer	Colorectum cancer	diagnosis	up	23950216
miR-10b	miR-10b-5p	Colorectal Cancer	Colorectum cancer	prognosis	up	22322955
miR-122	miR-122-5p	Colorectal Cancer	Colorectum cancer	prognosis	up	23373973
miR-135a-5p	miR-135a-5p	Colorectal Cancer	Colorectal cancer	diagnosis	up	27126269
miR-138-5p	miR-138-5p	Colorectal Cancer	Colorectal cancer	therapeutic target	down	27248318
miR-199b	miR-199b-5p	Colorectal Cancer	Colorectal cancer	prognosis and therapeutic target	down	27145368
miR-31	miR-31-5p	Colorectal Cancer	Colorectal cancer	diagnosis	up	27271609
miR-486-5p	miR-486-5p	Colorectal Cancer	Colorectal cancer	therapeutic target	down	27284245
let-7f-5p	let-7f-5p	Colorectal Cancer	colorectal caner	diagnosis	down	26793011
miR-100	miR-100-5p	Colorectal Cancer	colorectal caner	prognosis	down	25216869
miR-103	miR-103a-3p	Colorectal Cancer	colorectal caner	prognosis and diagnosis	up	26134152
miR-106a	miR-106a-5p	Colorectal Cancer	colorectal caner	diagnosis	up	26261602
miR-106b	miR-106b-5p	Colorectal Cancer	colorectal caner	prognosis and therapeutic target	up	26223867
miR-1	miR-1-3p	Colorectal Cancer	colorectal caner	prognosis	down	26045793
miR-142-3p	miR-142-3p	Colorectal Cancer	colorectal caner	diagnosis	down	26413249
miR-145	miR-145-5p	Colorectal Cancer	colorectal caner	diagnosis	down	25896668
miR-145	miR-145-5p	Colorectal Cancer	colorectal caner	diagnosis	down	25736690
miR-154	miR-154-5p	Colorectal Cancer	colorectal caner	prognosis	down	26048406
miR-155	miR-155-5p	Colorectal Cancer	colorectal caner	prognosis and diagnosis	up	25528214
miR-183	miR-183-5p	Colorectal Cancer	colorectal caner	prognosis	up	25629978
miR-18a	miR-18a-5p	Colorectal Cancer	colorectal caner	diagnosis	up	25233396
miR-194	miR-194-5p	Colorectal Cancer	colorectal caner	diagnosis and prognosis	down	26318304
miR-194	miR-194-5p	Colorectal Cancer	colorectal caner	diagnosis and prognosis	down	25285168
miR-19a	miR-19a-3p	Colorectal Cancer	colorectal caner	prognosis	up	26057451
miR-203	miR-203a-3p	Colorectal Cancer	colorectal caner	prognosis	up	26701878
miR-20a	miR-20a-5p	Colorectal Cancer	colorectal caner	therapeutic target	up	26622375
miR-20a	miR-20a-5p	Colorectal Cancer	colorectal caner	diagnosis	up	26621842
miR-20a	miR-20a-5p	Colorectal Cancer	colorectal caner	diagnosis	up	26261602
miR-20a	miR-20a-5p	Colorectal Cancer	colorectal caner	prognosis and therapeutic target	up	24737193
miR-210	miR-210	Colorectal Cancer	colorectal caner	diagnosis and prognosis	up	26898324
miR-211	miR-211-5p	Colorectal Cancer	colorectal caner	prognosis	up	26152286
miR-214	miR-214-3p	Colorectal Cancer	colorectal caner	theraputic target	down	24616020
miR-21	miR-21-5p	Colorectal Cancer	colorectal caner	prognosis	up	25569638
miR-21	miR-21-5p	Colorectal Cancer	colorectal caner	diagnosis and prognosis	up	25178939
miR-217	miR-217	Colorectal Cancer	colorectal caner	prognosis and therapeutic target	down	26016795
miR-221	miR-221-3p	Colorectal Cancer	colorectal caner	diagnosis	up	25233396
miR-22	miR-22-3p	Colorectal Cancer	colorectal caner	therapeutic target	down	25449431
miR-224	miR-224-5p	Colorectal Cancer	colorectal caner	diagnosis	down	26756616
miR-224	miR-224-5p	Colorectal Cancer	colorectal caner	prognosis	up	25804630
miR-224	miR-224-5p	Colorectal Cancer	colorectal caner	prognosis	up	25420464
miR-24-3p	miR-24-3p	Colorectal Cancer	colorectal caner	prognosis and therapeutic target	down	25502080
miR-26a-5p	miR-26a-5p	Colorectal Cancer	colorectal caner	diagnosis	down	26413249
miR-27a	miR-27a-3p	Colorectal Cancer	colorectal caner	therapeutic target	down	25166914
miR-29a	miR-29a-3p	Colorectal Cancer	colorectal caner	diagnosis	down	26756616
miR-29b	miR-29b-3p	Colorectal Cancer	colorectal caner	diagnosis and prognosis	down	26318304
miR-29b	miR-29b-3p	Colorectal Cancer	colorectal caner	prognosis	down	25472644
miR-29c	miR-29c-3p	Colorectal Cancer	colorectal caner	theraputic target	down	25193986
miR-301a	miR-301a-3p	Colorectal Cancer	colorectal caner	therapeutic target	up	25591765
miR-302a	miR-302a-3p	Colorectal Cancer	colorectal caner	therapeutic target	down	26191138
miR-34a	miR-34a-5p	Colorectal Cancer	colorectal caner	therapeutic target	down	26103003
miR-374b	miR-374b-5p	Colorectal Cancer	colorectal caner	prognosis	down	26045793
miR-375	miR-375	Colorectal Cancer	colorectal caner	diagnosis	down	25255814
miR-378	miR-378a-3p	Colorectal Cancer	colorectal caner	prognosis	down	25328987
miR-494	miR-494	Colorectal Cancer	colorectal caner	prognosis	up	25270723
miR-543	miR-543	Colorectal Cancer	colorectal caner	diagnosis and prognosis	down	26968810
miR-7	miR-7-5p	Colorectal Cancer	colorectal caner	prognosis	up	25503932
miR-125b	miR-125b-5p	Colorectal Cancer	Colorectum cancer	prognosis	up	21399871
miR-126	miR-126-3p	Colorectal Cancer	Colorectum cancer	diagnosis	down	24653631
miR-126	miR-126-3p	Colorectal Cancer	Colorectum cancer	prognosis	down	24532280
miR-130b	miR-130b-3p	Colorectal Cancer	Colorectum cancer	prognosis	up	24204200
miR-133b	miR-133b	Colorectal Cancer	Colorectum cancer	prognosis	down	21573504
miR-137	miR-137	Colorectal Cancer	Colorectum cancer	prognosis	down	23275153
miR-141	miR-141-3p	Colorectal Cancer	Colorectum cancer	diagnosis	up	24653631
miR-143	miR-143-3p	Colorectal Cancer	Colorectum cancer	diagnosis	down	22273643
miR-144	miR-144-3p	Colorectal Cancer	Colorectum cancer	prognosis	down	22983984
miR-145	miR-145-5p	Colorectal Cancer	Colorectum cancer	diagnosis	down	22273643
miR-148a	miR-148a-3p	Colorectal Cancer	Colorectum cancer	prognosis	down	23056401
miR-150	miR-150-5p	Colorectal Cancer	Colorectum cancer	prognosis	down	22052060
miR-155	miR-155-5p	Colorectal Cancer	Colorectum cancer	prognosis	up	21412018
miR-16	miR-16-5p	Colorectal Cancer	Colorectum cancer	prognosis	down	24045965
miR-182	miR-182-5p	Colorectal Cancer	Colorectum cancer	prognosis	up	24615484
miR-182	miR-182-5p	Colorectal Cancer	Colorectum cancer	prognosis	up	23474644
miR-183	miR-183-5p	Colorectal Cancer	Colorectum cancer	prognosis	up	24150523
miR-185	miR-185-5p	Colorectal Cancer	Colorectum cancer	prognosis	up	21573504
miR-18a	miR-18a-5p	Colorectal Cancer	Colorectum cancer	diagnosis	up	24649179
miR-18a	miR-18a-5p	Colorectal Cancer	Colorectum cancer	diagnosis	up	23673725
miR-195	miR-195-5p	Colorectal Cancer	Colorectum cancer	prognosis	up	21390519
miR-200c	miR-200c-3p	Colorectal Cancer	Colorectum cancer	diagnosis	up	24649179
miR-200c	miR-200c-3p	Colorectal Cancer	Colorectum cancer	prognosis	up	23982750
miR-200c	miR-200c-3p	Colorectal Cancer	Colorectum cancer	diagnosis	up	22735571
miR-200c	miR-200c-3p	Colorectal Cancer	Colorectum cancer	prognosis	up	18079988
miR-210	miR-210	Colorectal Cancer	Colorectum cancer	prognosis	up	24632577
miR-214	miR-214-3p	Colorectal Cancer	Colorectum cancer	prognosis	down	24616020
miR-215	miR-215	Colorectal Cancer	Colorectum cancer	prognosis	down	23532818
miR-21	miR-21-5p	Colorectal Cancer	Colorectum cancer	diagnosis	up	24653631
miR-21	miR-21-5p	Colorectal Cancer	Colorectum cancer	prognosis	down	23970420
miR-21	miR-21-5p	Colorectal Cancer	Colorectum cancer	diagnosis	up	23704278
miR-21	miR-21-5p	Colorectal Cancer	Colorectum cancer	diagnosis	up	23625654
miR-21	miR-21-5p	Colorectal Cancer	Colorectum cancer	diagnosis	up	22868372
miR-21	miR-21-5p	Colorectal Cancer	Colorectum cancer	diagnosis	up	21930727
miR-21	miR-21-5p	Colorectal Cancer	Colorectum cancer	prognosis	up	21412018
miR-218	miR-218-5p	Colorectal Cancer	Colorectum cancer	prognosis	up	24294377
miR-221	miR-221-3p	Colorectal Cancer	Colorectum cancer	prognosis	up	20880178
miR-22	miR-22-3p	Colorectal Cancer	Colorectum cancer	prognosis	down	22492279
miR-25	miR-25-3p	Colorectal Cancer	Colorectum cancer	prognosis	up	24293092
miR-29a	miR-29a-3p	Colorectal Cancer	Colorectum cancer	diagnosis	up	23673725
miR-29a	miR-29a-3p	Colorectal Cancer	Colorectum cancer	diagnosis	up	22018950
miR-29a	miR-29a-3p	Colorectal Cancer	Colorectum cancer	diagnosis	up	19876917
miR-32	miR-32-5p	Colorectal Cancer	Colorectum cancer	prognosis	up	24123284
miR-34a	miR-34a-5p	Colorectal Cancer	Colorectum cancer	prognosis	down	23355243
miR-362-3p	miR-362-3p	Colorectal Cancer	Colorectum cancer	prognosis	up	23280316
miR-378	miR-378a-3p	Colorectal Cancer	Colorectum cancer	diagnosis	up	24423916
miR-429	miR-429	Colorectal Cancer	Colorectum cancer	prognosis	down	24510588
miR-429	miR-429	Colorectal Cancer	Colorectum cancer	prognosis	down	24237355
miR-429	miR-429	Colorectal Cancer	Colorectum cancer	prognosis	up	23111103
miR-449a	miR-449a	Colorectal Cancer	Colorectum cancer	prognosis	up	24396489
miR-92a	miR-92a-3p	Colorectal Cancer	Colorectum cancer	diagnosis	up	23625654
miR-92a	miR-92a-3p	Colorectal Cancer	Colorectum cancer	prognosis	up	22772712
miR-92a	miR-92a-3p	Colorectal Cancer	Colorectum cancer	diagnosis	up	21930727
miR-92a	miR-92a-3p	Colorectal Cancer	Colorectum cancer	diagnosis	up	19876917
miR-92	miR-92a-3p	Colorectal Cancer	Colorectum cancer	diagnosis	up	19201770
miR-155	miR-155-5p	Endometrial Cancer	endometrial cancer	diagnosis	up	21176560
miR-194	miR-194-5p	Endometrial Cancer	endometrial cancer	diagnosis	up	24040515
miR-205	miR-205-5p	Endometrial Cancer	endometrial cancer	prognosis	up	22514717
miR-30c	miR-30c-5p	Endometrial Cancer	endometrial cancer	diagnosis	down	24595016
miR-31	miR-31-5p	Endometrial Cancer	endometrial cancer	prognosis	up	24779718
miR-196a	miR-196a-5p	Endometrial Cancer	esophageal adenocarcinoma	prognosis	up	19342367
miR-31	miR-31-5p	Endometrial Cancer	esophageal adenocarcinoma	prognosis	down	22302717
miR-375	miR-375	Endometrial Cancer	esophageal adenocarcinoma	prognosis	down	22302717
miR-375	miR-375	Endometrial Cancer	esophagus adenocarcinoma	prognosis	down	19789312
miR-205	miR-205-5p	Endometrial Cancer	esophagus squamous cell carcinoma (ESCC)	diagnosis	up	20428818
miR-21	miR-21-5p	Endometrial Cancer	esophagus squamous cell carcinoma (ESCC)	prognosis	up	19789312
miR-100	miR-100-5p	Endometrial Cancer	Oesophageal Squamous Cell Carcinoma	prognosis	up	24651474
miR-18a	miR-18a-5p	Endometrial Cancer	oesophageal squamous cell carcinoma	diagnosis	up	23579215
miR-25	miR-25-3p	Endometrial Cancer	Oesophageal Squamous Cell Carcinoma	prognosis	up	24651474
miR-31	miR-31-5p	Endometrial Cancer	oesophageal squamous cell carcinoma	diagnosis	up	21658006
miR-143	miR-143-3p	Gastric Cancer	intestinal-type gastric cancers	diagnosis	down	21874264
miR-182	miR-182-5p	Gastric Cancer	intestinal-type gastric cancers	diagnosis	up	21874264
miR-18a	miR-18a-5p	Gastric Cancer	gastric adenocarcinoma	prognosis	up	26173586
miR-100	miR-100-5p	Gastric Cancer	gastric cancer	diagnosis	up	25367854
miR-106a	miR-106a-5p	Gastric Cancer	gastric cancer	diagnosis	up	23335180
miR-106a	miR-106a-5p	Gastric Cancer	gastric cancer	diagnosis	up	18996365
miR-106a	miR-106a-5p	Gastric Cancer	gastric cancer	diagnosis	up	26722506
miR-106b	miR-106b-5p	Gastric Cancer	gastric cancer	prognosis	up	24104965
miR-106b	miR-106b-5p	Gastric Cancer	gastric cancer	diagnosis	up	23307259
miR-122	miR-122-5p	Gastric Cancer	gastric cancer	prognosis	down	24481716
miR-124	miR-124-3p	Gastric Cancer	gastric cancer	diagnosis	down	26885198
miR-125a-3p	miR-125a-3p	Gastric Cancer	gastric cancer	prognosis	down	22322911
miR-125a-5p	miR-125a-5p	Gastric Cancer	gastric cancer	prognosis	down	21220473
miR-126	miR-126-3p	Gastric Cancer	gastric cancer	diagnosis and therapeutic target	up	26054677
miR-130a	miR-130a-3p	Gastric Cancer	gastric cancer	diagnosis and prognosis	up	26134263
miR-133b	miR-133b	Gastric Cancer	gastric cancer	diagnosis and therapeutic target	down	25433493
miR-135b	miR-135b-5p	Gastric Cancer	gastric cancer	therapeutic target	up	26157332
miR-137	miR-137	Gastric Cancer	gastric cancer	prognosis	down	26545111
miR-137	miR-137	Gastric Cancer	gastric cancer	prognosis	down	25342326
miR-1	miR-1-3p	Gastric Cancer	gastric cancer	diagnosis	up	21112772
miR-141	miR-141-3p	Gastric Cancer	gastric cancer	prognosis and therapeutic target	down	25633292
miR-142-5p	miR-142-5p	Gastric Cancer	gastric cancer	prognosis	down	21343377
miR-143	miR-143-3p	Gastric Cancer	gastric cancer	prognosis	up	24283360
miR-145	miR-145-5p	Gastric Cancer	gastric cancer	prognosis	up	25051317
miR-146a	miR-146a-5p	Gastric Cancer	gastric cancer	diagnosis	up	22020746
miR-146b-5p	miR-146b-5p	Gastric Cancer	gastric cancer	prognosis	up	26673617
miR-148a	miR-148a-3p	Gastric Cancer	gastric cancer	diagnosis	down	24527072
miR-155	miR-155-5p	Gastric Cancer	gastric cancer	diagnosis and therapeutic target	down	26955820
miR-16	miR-16-5p	Gastric Cancer	gastric cancer	diagnosis	up	24595006
miR-16-5p	miR-16-5p	Gastric Cancer	gastric cancer	diagnosis	down	25897338
miR-16	miR-16-5p	Gastric Cancer	gastric cancer	diagnosis	up	25367853
miR-17-5p	miR-17-5p	Gastric Cancer	gastric cancer	prognosis	up	22406928
miR-181b	miR-181b-5p	Gastric Cancer	gastric cancer	prognosis	up	21876743
miR-181b	miR-181b-5p	Gastric Cancer	gastric cancer	therapeutic target	up	27383203
miR-181c	miR-181c-5p	Gastric Cancer	gastric cancer	diagnosis	up	23803080
miR-181c	miR-181c-5p	Gastric Cancer	gastric cancer	prognosis	up	23425811
miR-183	miR-183-5p	Gastric Cancer	gastric cancer	therapeutic target	up	25356105
miR-18a	miR-18a-5p	Gastric Cancer	gastric cancer	diagnosis	up	24626859
miR-18a	miR-18a-5p	Gastric Cancer	gastric cancer	diagnosis and prognosis	up	25416437
miR-18a	miR-18a-5p	Gastric Cancer	gastric cancer	diagnosis	up	24626859
miR-191	miR-191-5p	Gastric Cancer	gastric cancer	diagnosis	up	24603541
miR-192	miR-192-5p	Gastric Cancer	gastric cancer	diagnosis	up	24481716
miR-192	miR-192-5p	Gastric Cancer	gastric cancer	prognosis	down	22205577
miR-195	miR-195-5p	Gastric Cancer	gastric cancer	prognosis	up	22046085
miR-195	miR-195-5p	Gastric Cancer	gastric cancer	diagnosis	up	21987613
miR-196a	miR-196a-5p	Gastric Cancer	gastric cancer	diagnosis	up	24527072
miR-19b-3p	miR-19b-3p	Gastric Cancer	gastric cancer	diagnosis	down	25897338
miR-200c	miR-200c-3p	Gastric Cancer	gastric cancer	diagnosis	up	22954417
miR-200c	miR-200c-3p	Gastric Cancer	gastric cancer	prognosis	up	26662382
miR-203	miR-203a-3p	Gastric Cancer	gastric cancer	therapeutic target	down	26980572
miR-203	miR-203a-3p	Gastric Cancer	gastric cancer	prognosis	down	26213461
miR-203	miR-203a-3p	Gastric Cancer	gastric cancer	prognosis	down	26233325
miR-204	miR-204-5p	Gastric Cancer	gastric cancer	prognosis	down	27173244
miR-206	miR-206	Gastric Cancer	gastric cancer	prognosis	down	23751352
miR-20a	miR-20a-5p	Gastric Cancer	gastric cancer	diagnosis	up	23307259
miR-20a	miR-20a-5p	Gastric Cancer	gastric cancer	prognosis	up	22406928
miR-20a	miR-20a-5p	Gastric Cancer	gastric cancer	diagnosis	up	21112772
miR-20b	miR-20b-5p	Gastric Cancer	gastric cancer	prognosis	up	26244024
miR-212	miR-212-3p	Gastric Cancer	gastric cancer	diagnosis	up	21987613
miR-214	miR-214-3p	Gastric Cancer	gastric cancer	diagnosis	down	24614175
miR-215	miR-215	Gastric Cancer	gastric cancer	diagnosis	up	23981575
miR-215	miR-215	Gastric Cancer	gastric cancer	prognosis	down	22205577
miR-21	miR-21-5p	Gastric Cancer	gastric cancer	prognosis	down	24460332
miR-21	miR-21-5p	Gastric Cancer	gastric cancer	prognosis	up	24104965
miR-21	miR-21-5p	Gastric Cancer	gastric cancer	diagnosis	up	23335180
miR-21	miR-21-5p	Gastric Cancer	gastric cancer	prognosis	up	23267156
miR-21	miR-21-5p	Gastric Cancer	gastric cancer	diagnosis	up	22860003
miR-21	miR-21-5p	Gastric Cancer	gastric cancer	prognosis	up	21876743
miR-21	miR-21-5p	Gastric Cancer	gastric cancer	diagnosis	up	22430134
miR-21	miR-21-5p	Gastric Cancer	gastric cancer	diagnosis	up	18507035
miR-21-5p	miR-21-5p	Gastric Cancer	gastric cancer	prognosis	up	26824898
miR-21	miR-21-5p	Gastric Cancer	gastric cancer	diagnosis and prognosis	up	26509997
miR-21	miR-21-5p	Gastric Cancer	gastric cancer	diagnosis	up	26063956
miR-217	miR-217	Gastric Cancer	gastric cancer	prognosis and therapeutic target	down	25869101
miR-218	miR-218-5p	Gastric Cancer	gastric cancer	diagnosis	down	22860003
miR-218	miR-218-5p	Gastric Cancer	gastric cancer	prognosis	down	27323107
miR-221	miR-221-3p	Gastric Cancer	gastric cancer	diagnosis	up	23307259
miR-221	miR-221-3p	Gastric Cancer	gastric cancer	diagnosis	up	22432036
miR-222	miR-222-3p	Gastric Cancer	gastric cancer	diagnosis and prognosis	up	25129310
miR-223	miR-223-3p	Gastric Cancer	gastric cancer	diagnosis	up	22860003
miR-223	miR-223-3p	Gastric Cancer	gastric cancer	diagnosis	up	25367852
miR-22	miR-22-3p	Gastric Cancer	gastric cancer	prognosis	down	23786758
miR-23b	miR-23b-3p	Gastric Cancer	gastric cancer	diagnosis and therapeutic target	up	26835790
miR-25	miR-25-3p	Gastric Cancer	gastric cancer	diagnosis	up	24595006
miR-25	miR-25-3p	Gastric Cancer	gastric cancer	prognosis and therapeutic target	up	25944166
miR-26a	miR-26a-5p	Gastric Cancer	gastric cancer	diagnosis	down	27010210
miR-27a	miR-27a-3p	Gastric Cancer	gastric cancer	prognosis	up	24122958
miR-27a	miR-27a-3p	Gastric Cancer	gastric cancer	diagnosis	up	21112772
miR-27a	miR-27a-3p	Gastric Cancer	gastric cancer	diagnosis and prognosis	up	26523130
miR-29c	miR-29c-3p	Gastric Cancer	gastric cancer	therapeutic target	down	26157332
miR-29c	miR-29c-3p	Gastric Cancer	gastric cancer	diagnosis and therapeutic target	down	24870620
miR-30b	miR-30b-5p	Gastric Cancer	gastric cancer	therapeutic target	down	25170877
miR-31	miR-31-5p	Gastric Cancer	gastric cancer	diagnosis	down	19598010
miR-31	miR-31-5p	Gastric Cancer	gastric cancer	therapeutic target	down	27174918
miR-31	miR-31-5p	Gastric Cancer	gastric cancer	therapeutic target	down	26494556
miR-320a	miR-320a	Gastric Cancer	gastric cancer	diagnosis	down	23521833
miR-335	miR-335-5p	Gastric Cancer	gastric cancer	prognosis	up	22802949
miR-338-3p	miR-338-3p	Gastric Cancer	gastric cancer	diagnosis	down	23826132
miR-33a	miR-33a-5p	Gastric Cancer	gastric cancer	therapeutic target	down	26352175
miR-34a	miR-34a-5p	Gastric Cancer	gastric cancer	prognosis	down	26415802
miR-34a	miR-34a-5p	Gastric Cancer	gastric cancer	prognosis	down	25932212
miR-362-3p	miR-362-3p	Gastric Cancer	gastric cancer	diagnosis	up	25652145
miR-363	miR-363-3p	Gastric Cancer	gastric cancer	therapeutic target	up	27167197
miR-375	miR-375	Gastric Cancer	gastric cancer	diagnosis	down	23461060
miR-375	miR-375	Gastric Cancer	gastric cancer	prognosis	up	21343377
miR-377	miR-377-3p	Gastric Cancer	gastric cancer	prognosis	up	25998046
miR-378	miR-378a-3p	Gastric Cancer	gastric cancer	diagnosis	up	22169097
miR-421	miR-421	Gastric Cancer	gastric cancer	diagnosis	down	22926798
miR-421	miR-421	Gastric Cancer	gastric cancer	diagnosis	up	22263628
miR-421	miR-421	Gastric Cancer	gastric cancer	diagnosis	up	19802518
miR-421	miR-421	Gastric Cancer	gastric cancer	prognosis and therapeutic target	up	27016414
miR-421	miR-421	Gastric Cancer	gastric cancer	diagnosis	up	26823741
miR-449a	miR-449a	Gastric Cancer	gastric cancer	therapeutic target	down	26576674
miR-451	miR-451a	Gastric Cancer	gastric cancer	diagnosis	up	24595006
miR-451	miR-451a	Gastric Cancer	gastric cancer	prognosis	up	22046085
miR-451	miR-451a	Gastric Cancer	gastric cancer	prognosis and therapeutic target	down	26464660
miR-486-5p	miR-486-5p	Gastric Cancer	gastric cancer	diagnosis	up	24595006
miR-486-5p	miR-486-5p	Gastric Cancer	gastric cancer	prognosis	down	25793394
miR-520d-3p	miR-520d-3p	Gastric Cancer	gastric cancer	prognosis and therapeutic target	down	25063221
miR-92a	miR-92a-3p	Gastric Cancer	gastric cancer	diagnosis	up	24595006
miR-92a	miR-92a-3p	Gastric Cancer	gastric cancer	prognosis	down	23868977
miR-92a	miR-92a-3p	Gastric Cancer	gastric cancer	prognosis and therapeutic target	up	26790436
miR-93	miR-93-5p	Gastric Cancer	gastric cancer	prognosis	up	22567743
miR-32	miR-32-5p	Gastric Cancer	intestinal-type gastric cancers	diagnosis	up	21874264
miR-204	miR-204-5p	Glioma	malignant peripheral nerve sheath tumors	diagnosis	down	22718995
miR-183	miR-183-5p	Glioma	brain glioma	prognosis	up	27215622
miR-10b	miR-10b-5p	Glioma	glioma	prognosis	up	25773393
miR-146b-5p	miR-146b-5p	Glioma	glioma	prognosis	down	26320176
miR-138	miR-138-5p	Glioma	gliomas	prognosis	up	22921398
miR-214	miR-214-3p	Glioma	gliomas	prognosis	down	24277415
miR-21	miR-21-5p	Glioma	gliomas	prognosis	up	23104517
miR-31	miR-31-5p	Glioma	gliomas	prognosis	down	24380686
let-7f	let-7f-5p	Hepatocellular Carcinoma (Hcc)	hepatocellular carcinoma (HCC)	prognosis	down	24697120
miR-100	miR-100-5p	Hepatocellular Carcinoma (Hcc)	hepatocellular carcinoma (HCC)	prognosis	down	23842624
miR-101	miR-101-3p	Hepatocellular Carcinoma (Hcc)	hepatocellular carcinoma (HCC)	prognosis	up	24260081
miR-101	miR-101-3p	Hepatocellular Carcinoma (Hcc)	hepatocellular carcinoma (HCC)	prognosis	down	23178713
miR-106a	miR-106a-5p	Hepatocellular Carcinoma (Hcc)	hepatocellular carcinoma (HCC)	therpeutic target	up	25510666
miR-106b	miR-106b-5p	Hepatocellular Carcinoma (Hcc)	hepatocellular carcinoma (HCC)	diagnosis	up	25894380
miR-106b	miR-106b-5p	Hepatocellular Carcinoma (Hcc)	hepatocellular carcinoma (HCC)	prognosis	up	25466449
miR-122	miR-122-5p	Hepatocellular Carcinoma (Hcc)	hepatocellular carcinoma (HCC)	prognosis	down	23810247
miR-122a	miR-122-5p	Hepatocellular Carcinoma (Hcc)	hepatocellular carcinoma (HCC)	diagnosis	down	23723713
miR-122	miR-122-5p	Hepatocellular Carcinoma (Hcc)	hepatocellular carcinoma (HCC)	diagnosis	up	22174818
miR-124	miR-124-3p	Hepatocellular Carcinoma (Hcc)	hepatocellular carcinoma (HCC)	diagnosis	up	24211205
miR-125a	miR-125a-5p	Hepatocellular Carcinoma (Hcc)	hepatocellular carcinoma (HCC)	prognosis	up	22768249
miR-125b-5p	miR-125b-5p	Hepatocellular Carcinoma (Hcc)	hepatocellular carcinoma (HCC)	diagnosis	up	24595450
miR-125b	miR-125b-5p	Hepatocellular Carcinoma (Hcc)	hepatocellular carcinoma (HCC)	diagnosis	down	27152955
miR-125b	miR-125b-5p	Hepatocellular Carcinoma (Hcc)	hepatocellular carcinoma (HCC)	diagnosis and prognosis	down	24865963
miR-125b	miR-125b-5p	Hepatocellular Carcinoma (Hcc)	hepatocellular carcinoma (HCC)	prognosis	down	24811246
miR-126-3p	miR-126-3p	Hepatocellular Carcinoma (Hcc)	hepatocellular carcinoma (HCC)	therpeutic target	down	25240815
miR-128-3p	miR-128-3p	Hepatocellular Carcinoma (Hcc)	hepatocellular carcinoma (HCC)	prognosis	down	25962360
miR-130a	miR-130a-3p	Hepatocellular Carcinoma (Hcc)	hepatocellular carcinoma (HCC)	prognosis	down	25218269
miR-130b	miR-130b-3p	Hepatocellular Carcinoma (Hcc)	hepatocellular carcinoma (HCC)	diagnosis	up	22403344
miR-130b	miR-130b-3p	Hepatocellular Carcinoma (Hcc)	hepatocellular carcinoma (HCC)	prognosis	up	25123453
miR-139	miR-139-5p	Hepatocellular Carcinoma (Hcc)	hepatocellular carcinoma (HCC)	diagnosis	down	24549282
miR-1	miR-1-3p	Hepatocellular Carcinoma (Hcc)	hepatocellular carcinoma (HCC)	prognosis	down	23810247
miR-143	miR-143-3p	Hepatocellular Carcinoma (Hcc)	hepatocellular carcinoma (HCC)	diagnosis	up	24993656
miR-146a	miR-146a-5p	Hepatocellular Carcinoma (Hcc)	hepatocellular carcinoma (HCC)	prognosis	down	24172202
miR-148a	miR-148a-3p	Hepatocellular Carcinoma (Hcc)	hepatocellular carcinoma (HCC)	diagnosis	up	22496917
miR-148a	miR-148a-3p	Hepatocellular Carcinoma (Hcc)	hepatocellular carcinoma (HCC)	prognosis	down	26531720
miR-148a	miR-148a-3p	Hepatocellular Carcinoma (Hcc)	hepatocellular carcinoma (HCC)	prognosis	down	26248880
miR-148b	miR-148b-3p	Hepatocellular Carcinoma (Hcc)	hepatocellular carcinoma (HCC)	prognosis	down	26206498
miR-148b	miR-148b-3p	Hepatocellular Carcinoma (Hcc)	hepatocellular carcinoma (HCC)	prognosis	down	26209296
miR-149	miR-149-5p	Hepatocellular Carcinoma (Hcc)	hepatocellular carcinoma (HCC)	prognosis and therapeutic target	down	26498692
miR-150	miR-150-5p	Hepatocellular Carcinoma (Hcc)	hepatocellular carcinoma (HCC)	prognosis	down	26871477
miR-150	miR-150-5p	Hepatocellular Carcinoma (Hcc)	hepatocellular carcinoma (HCC)	diagnosis and prognosis	down	26215970
miR-155	miR-155-5p	Hepatocellular Carcinoma (Hcc)	hepatocellular carcinoma (HCC)	prognosis	up	23863669
miR-155	miR-155-5p	Hepatocellular Carcinoma (Hcc)	hepatocellular carcinoma (HCC)	prognosis	up	22629365
miR-155	miR-155-5p	Hepatocellular Carcinoma (Hcc)	hepatocellular carcinoma (HCC)	prognosis	up	22071603
miR-15b	miR-15b-5p	Hepatocellular Carcinoma (Hcc)	hepatocellular carcinoma (HCC)	diagnosis	up	22403344
miR-15b-5p	miR-15b-5p	Hepatocellular Carcinoma (Hcc)	hepatocellular carcinoma (HCC)	diagnosis	up	26119771
miR-16	miR-16-5p	Hepatocellular Carcinoma (Hcc)	hepatocellular carcinoma (HCC)	prognosis	down	24697119
miR-17-5p	miR-17-5p	Hepatocellular Carcinoma (Hcc)	hepatocellular carcinoma (HCC)	prognosis	up	23108086
miR-17-5p	miR-17-5p	Hepatocellular Carcinoma (Hcc)	hepatocellular carcinoma (HCC)	prognosis	up	22583011
miR-182	miR-182-5p	Hepatocellular Carcinoma (Hcc)	hepatocellular carcinoma (HCC)	prognosis	up	22681717
miR-182	miR-182-5p	Hepatocellular Carcinoma (Hcc)	hepatocellular carcinoma (HCC)	diagnosis and prognosis	up	25903466
miR-185	miR-185-5p	Hepatocellular Carcinoma (Hcc)	hepatocellular carcinoma (HCC)	prognosis	up	23648054
miR-185	miR-185-5p	Hepatocellular Carcinoma (Hcc)	hepatocellular carcinoma (HCC)	theraputic target	down	27212161
miR-18a	miR-18a-5p	Hepatocellular Carcinoma (Hcc)	hepatocellular carcinoma (HCC)	diagnosis	up	22865399
MiR-18a	miR-18a-5p	Hepatocellular Carcinoma (Hcc)	hepatocellular carcinoma (HCC)	therapeutic target	up	26783726
miR-18b	miR-18b-5p	Hepatocellular Carcinoma (Hcc)	hepatocellular carcinoma (HCC)	prognosis	up	23496901
miR-192	miR-192-5p	Hepatocellular Carcinoma (Hcc)	hepatocellular carcinoma (HCC)	therapeutic target and prognosis	down	26684241
miR-194	miR-194-5p	Hepatocellular Carcinoma (Hcc)	hepatocellular carcinoma (HCC)	prognosis and therapeutic target	down	26722431
miR-199a-5p	miR-199a-5p	Hepatocellular Carcinoma (Hcc)	hepatocellular carcinoma (HCC)	therapeutic target	down	26783726
miR-200a	miR-200a-3p	Hepatocellular Carcinoma (Hcc)	hepatocellular carcinoma (HCC)	therapeutic target	down	26617701
miR-200a	miR-200a-3p	Hepatocellular Carcinoma (Hcc)	hepatocellular carcinoma (HCC)	prognosis	down	25482402
miR-203	miR-203a-3p	Hepatocellular Carcinoma (Hcc)	hepatocellular carcinoma (HCC)	prognosis	down	21786180
miR-203	miR-203a-3p	Hepatocellular Carcinoma (Hcc)	hepatocellular carcinoma (HCC)	diagnosis and therapeutic target	down	26109910
miR-20a	miR-20a-5p	Hepatocellular Carcinoma (Hcc)	hepatocellular carcinoma (HCC)	prognosis	down	23594563
miR-212	miR-212-3p	Hepatocellular Carcinoma (Hcc)	hepatocellular carcinoma (HCC)	prognosis	down	26347321
miR-212	miR-212-3p	Hepatocellular Carcinoma (Hcc)	hepatocellular carcinoma (HCC)	prognosis	down	25965836
miR-214	miR-214-3p	Hepatocellular Carcinoma (Hcc)	hepatocellular carcinoma (HCC)	prognosis	down	23962428
miR-215	miR-215	Hepatocellular Carcinoma (Hcc)	hepatocellular carcinoma (HCC)	diagnosis	up	24993656
miR-21	miR-21-5p	Hepatocellular Carcinoma (Hcc)	hepatocellular carcinoma (HCC)	prognosis	down	24697121
miR-21	miR-21-5p	Hepatocellular Carcinoma (Hcc)	hepatocellular carcinoma (HCC)	diagnosis	up	21749846
miR-21	miR-21-5p	Hepatocellular Carcinoma (Hcc)	hepatocellular carcinoma (HCC)	diagnosis	up	26302751
miR-21	miR-21-5p	Hepatocellular Carcinoma (Hcc)	hepatocellular carcinoma (HCC)	prognosis	up	26261620
miR-21	miR-21-5p	Hepatocellular Carcinoma (Hcc)	hepatocellular carcinoma (HCC)	diagnosis	up	25973032
miR-21	miR-21-5p	Hepatocellular Carcinoma (Hcc)	hepatocellular carcinoma (HCC)	prognosis	up	25150373
miR-218	miR-218-5p	Hepatocellular Carcinoma (Hcc)	hepatocellular carcinoma (HCC)	diagnosis and prognosis	down	26586116
miR-218	miR-218-5p	Hepatocellular Carcinoma (Hcc)	hepatocellular carcinoma (HCC)	prognosis	down	25110121
miR-223-3p	miR-223-3p	Hepatocellular Carcinoma (Hcc)	hepatocellular carcinoma (HCC)	diagnosis	down	24595450
miR-224	miR-224-5p	Hepatocellular Carcinoma (Hcc)	hepatocellular carcinoma (HCC)	diagnosis	up	26724963
miR-224	miR-224-5p	Hepatocellular Carcinoma (Hcc)	hepatocellular carcinoma (HCC)	prognosis	up	25688365
miR-24-3p	miR-24-3p	Hepatocellular Carcinoma (Hcc)	hepatocellular carcinoma (HCC)	diagnosis and prognosis	up	25129312
miR-25	miR-25-3p	Hepatocellular Carcinoma (Hcc)	hepatocellular carcinoma (HCC)	prognosis	up	26209297
miR-26a	miR-26a-5p	Hepatocellular Carcinoma (Hcc)	hepatocellular carcinoma (HCC)	prognosis and therapeutic target	up	24259426
miR-26a	miR-26a-5p	Hepatocellular Carcinoma (Hcc)	hepatocellular carcinoma (HCC)	prognosis and therapeutic target	down	23389848
miR-26a	miR-26a-5p	Hepatocellular Carcinoma (Hcc)	hepatocellular carcinoma (HCC)	therapeutic target	down	26733151
miR-26a	miR-26a-5p	Hepatocellular Carcinoma (Hcc)	hepatocellular carcinoma (HCC)	diagnosis	down	26669589
miR-30a-5p	miR-30a-5p	Hepatocellular Carcinoma (Hcc)	hepatocellular carcinoma (HCC)	therpeutic target	down	26589417
miR-331-3p	miR-331-3p	Hepatocellular Carcinoma (Hcc)	hepatocellular carcinoma (HCC)	diagnosis and prognosis	up	25903466
miR-331-3p	miR-331-3p	Hepatocellular Carcinoma (Hcc)	hepatocellular carcinoma (HCC)	prognosis and therapeutic target	up	24825302
miR-335	miR-335-5p	Hepatocellular Carcinoma (Hcc)	hepatocellular carcinoma (HCC)	prognosis	down	26305026
miR-335	miR-335-5p	Hepatocellular Carcinoma (Hcc)	hepatocellular carcinoma (HCC)	therpeutic target	down	25804796
miR-339-5p	miR-339-5p	Hepatocellular Carcinoma (Hcc)	hepatocellular carcinoma (HCC)	prognosis and therapeutic target	down	26186881
miR-34a-5p	miR-34a-5p	Hepatocellular Carcinoma (Hcc)	hepatocellular carcinoma (HCC)	prognosis	down	26722228
miR-34c	miR-34c-5p	Hepatocellular Carcinoma (Hcc)	hepatocellular carcinoma (HCC)	diagnosis and therapeutic target	down	26722295
miR-365	miR-365a-3p	Hepatocellular Carcinoma (Hcc)	hepatocellular carcinoma (HCC)	prognosis	down	25973057
miR-375	miR-375	Hepatocellular Carcinoma (Hcc)	hepatocellular carcinoma (HCC)	prognosis	down	26349912
miR-375	miR-375	Hepatocellular Carcinoma (Hcc)	hepatocellular carcinoma (HCC)	diagnosis	down	25618599
miR-424	miR-424-5p	Hepatocellular Carcinoma (Hcc)	hepatocellular carcinoma (HCC)	prognosis	down	26823812
miR-424	miR-424-5p	Hepatocellular Carcinoma (Hcc)	hepatocellular carcinoma (HCC)	prognosis	down	26315541
miR-448	miR-448	Hepatocellular Carcinoma (Hcc)	hepatocellular carcinoma (HCC)	therpeutic target	down	25969175
miR-454	miR-454-3p	Hepatocellular Carcinoma (Hcc)	hepatocellular carcinoma (HCC)	prognosis	up	27010136
miR-497	miR-497-5p	Hepatocellular Carcinoma (Hcc)	hepatocellular carcinoma (HCC)	prognosis	down	27239437
miR-92b	miR-92b-3p	Hepatocellular Carcinoma (Hcc)	hepatocellular carcinoma (HCC)	diagnosis	up	27100897
miR-9	miR-9-5p	Hepatocellular Carcinoma (Hcc)	hepatocellular carcinoma (HCC)	prognosis	up	26770365
miR-9	miR-9-5p	Hepatocellular Carcinoma (Hcc)	hepatocellular carcinoma (HCC)	prognosis	up	25552204
miR-96	miR-96-5p	Hepatocellular Carcinoma (Hcc)	hepatocellular carcinoma (HCC)	diagnosis	up	26770453
miR-99b	miR-99b-5p	Hepatocellular Carcinoma (Hcc)	hepatocellular carcinoma (HCC)	prognosis	up	26134929
miR-152	miR-152	Laryngeal Squamous Cell Carcinoma (Lscc)	supragalottic laryngeal carcinoma	prognosis	down	25095980
miR-19a	miR-19a-3p	Laryngeal Squamous Cell Carcinoma (Lscc)	Laryngeal verrucous squamous cell carcinoma (VSCC)	diagnosis	up	26502748
miR-155	miR-155-5p	Laryngeal Squamous Cell Carcinoma (Lscc)	laryngeal squamous cell carcinoma	prognosis	up	23437123
miR-19a	miR-19a-3p	Laryngeal Squamous Cell Carcinoma (Lscc)	laryngeal squamous cell carcinoma	prognosis	up	24427326
miR-203	miR-203a-3p	Laryngeal Squamous Cell Carcinoma (Lscc)	laryngeal squamous cell carcinoma	therapeutic target	down	24682952
miR-205	miR-205-5p	Laryngeal Squamous Cell Carcinoma (Lscc)	laryngeal squamous cell carcinoma	therapeutic target	down	24297308
miR-21	miR-21-5p	Laryngeal Squamous Cell Carcinoma (Lscc)	laryngeal squamous cell carcinoma	prognosis	up	23259291
miR-101	miR-101-3p	Laryngeal Squamous Cell Carcinoma (Lscc)	laryngeal squamous cell carcinoma (LSCC)	diagnosis and prognosis	down	26286725
miR-144-3p	miR-144-3p	Laryngeal Squamous Cell Carcinoma (Lscc)	laryngeal squamous cell carcinoma (LSCC)	prognosis	down	26826553
miR-145	miR-145-5p	Laryngeal Squamous Cell Carcinoma (Lscc)	laryngeal squamous cell carcinoma (LSCC)	prognosis	down	26490990
miR-148a	miR-148a-3p	Laryngeal Squamous Cell Carcinoma (Lscc)	laryngeal squamous cell carcinoma (LSCC)	diagnosis	up	27446362
miR-155	miR-155-5p	Laryngeal Squamous Cell Carcinoma (Lscc)	laryngeal squamous cell carcinoma (LSCC)	prognosis	up	26847279
miR-205	miR-205-5p	Laryngeal Squamous Cell Carcinoma (Lscc)	laryngeal squamous cell carcinoma (LSCC)	therpeutic target	up	26515287
miR-206	miR-206	Laryngeal Squamous Cell Carcinoma (Lscc)	laryngeal squamous cell carcinoma (LSCC)	prognosis and therpeutic target	down	26221902
miR-23a	miR-23a-3p	Laryngeal Squamous Cell Carcinoma (Lscc)	laryngeal squamous cell carcinoma (LSCC)	diagnosis	up	26171041
miR-27a	miR-27a-3p	Laryngeal Squamous Cell Carcinoma (Lscc)	laryngeal squamous cell carcinoma (LSCC)	diagnosis	up	25239093
miR-301a-3p	miR-301a-3p	Laryngeal Squamous Cell Carcinoma (Lscc)	laryngeal squamous cell carcinoma (LSCC)	prognosis	up	26640587
miR-375	miR-375	Laryngeal Squamous Cell Carcinoma (Lscc)	laryngeal squamous cell carcinoma (LSCC)	diagnosis	up	27446362
miR-9	miR-9-5p	Laryngeal Squamous Cell Carcinoma (Lscc)	laryngeal squamous cell carcinoma (LSCC)	prognosis	up	25664065
miR-196a	miR-196a-5p	Laryngeal Squamous Cell Carcinoma (Lscc)	Larynx cancer	diagnosis	up	23967217
miR-451	miR-451a	Leukemia	precursor B-cell ALL	prognosis	down	26684414
miR-503	miR-503-5p	Leukemia	B-cell non-Hodgkin's lymphoma(B-NHL)	diagnosis and therapeutic target	up	26998012
miR-17	miR-17-5p	Leukemia	Burkitt lymphoma (BL)	prognosis	up	27044389
miR-92a	miR-92a-3p	Leukemia	diffuse large B-cell lymphoma (DLBCL), follicular lymphoma (FL)	diagnosis	down	21383985
miR-34a	miR-34a-5p	Leukemia	Mantle cell lymphoma	prognosis	down	23640973
miR-125b	miR-125b-5p	Leukemia	diffuse large B cell lymphoma (DLBCL)	therpeutic target	up	26870228
miR-130a	miR-130a-3p	Leukemia	diffuse large B cell lymphoma (DLBCL)	therpeutic target	up	26870228
miR-21	miR-21-5p	Leukemia	diffuse large B cell lymphoma (DLBCL)	prognosis	up	26823838
miR-224	miR-224-5p	Leukemia	diffuse large B cell lymphoma (DLBCL)	prognosis	up	24858372
miR-33a	miR-33a-5p	Leukemia	diffuse large B cell lymphoma (DLBCL)	prognosis	down	24858372
miR-520d-3p	miR-520d-3p	Leukemia	diffuse large B cell lymphoma (DLBCL)	prognosis	down	24858372
miR-146a	miR-146a-5p	Leukemia	diffuse large B cell lymphomapatients	prognosis	up	22969965
miR-146b-5p	miR-146b-5p	Leukemia	diffuse large B cell lymphomapatients	prognosis	up	23363792
miR-155	miR-155-5p	Leukemia	diffuse large B cell lymphomapatients	prognosis	up	22969965
miR-155	miR-155-5p	Leukemia	diffuse large B cell lymphomapatients	diagnosis	up	21987025
miR-15a	miR-15a-5p	Leukemia	diffuse large B cell lymphomapatients	diagnosis	up	21987025
miR-21	miR-21-5p	Leukemia	diffuse large B cell lymphomapatients	diagnosis	up	24400911
miR-23a	miR-23a-3p	Leukemia	diffuse large B cell lymphomapatients	prognosis	up	24659264
miR-29c	miR-29c-3p	Leukemia	diffuse large B cell lymphomapatients	diagnosis	up	21987025
miR-34a	miR-34a-5p	Leukemia	diffuse large B cell lymphomapatients	diagnosis	down	21987025
miR-148a	miR-148a-3p	Leukemia	Multiple myeloma	prognosis	down	22447484
miR-20a	miR-20a-5p	Leukemia	Multiple myeloma	prognosis	down	22447484
miR-130a	miR-130a-3p	Leukemia	Multiple myeloma(MM)	diagnosis	down	26389804
miR-135b	miR-135b-5p	Leukemia	Multiple myeloma(MM)	diagnosis	up	26995755
miR-15a	miR-15a-5p	Leukemia	Multiple myeloma(MM)	prognosis	down	26516702
miR-19a	miR-19a-3p	Leukemia	Multiple myeloma(MM)	prognosis	down	25220540
miR-20a	miR-20a-5p	Leukemia	Multiple myeloma(MM)	diangnosis	up	26032093
miR-214	miR-214-3p	Leukemia	Multiple myeloma(MM)	diagnosis and prognosis	up	26995755
miR-21	miR-21-5p	Leukemia	Multiple myeloma(MM)	prognosis	up	25633921
miR-33b	miR-33b-5p	Leukemia	Multiple myeloma(MM)	prognosis	down	25975752
miR-17	miR-17-5p	Leukemia	T-cell lymphoblastic lymphoma (T-LBL)	prognosis	up	26231295
miR-181a	miR-181a-5p	Leukemia	T-cell malignancies	therpeutic target	up	26436088
miR-126	miR-126-3p	Leukemia	T-cell leukemia	prognosis	down	22884882
miR-155	miR-155-5p	Leukemia	T-cell leukemia	prognosis	up	22884882
miR-16	miR-16-5p	Leukemia	T-lymphoblastic lymphoma/leukemia	prognosis	up	23260326
miR-24	miR-24-3p	Leukemia	acute leukemia (AL)	prognosis	up	25672522
miR-92a	miR-92a-3p	Leukemia	acute lymphoblastic leukemia (ALL)	prognosis	down	21182798
miR-96	miR-96-5p	Leukemia	Acute myeloid leukemia (AML)	prognosis	down	24678958
miR-146	miR-146a-5p	Leukemia	acute promyelocytic leukemia (APL)	prognosis	up	25161335
miR-100	miR-100-5p	Leukemia	Acute myeloid leukemia (AML)	diagnosis	up	26857279
miR-100	miR-100-5p	Leukemia	Acute myeloid leukemia (AML)	prognosis	up	23055746
miR-135a	miR-135a-5p	Leukemia	Acute myeloid leukemia (AML)	prognosis	down	24072101
miR-142-3p	miR-142-3p	Leukemia	Acute myeloid leukemia (AML)	diagnosis	down	21678057
miR-146a	miR-146a-5p	Leukemia	Acute myeloid leukemia (AML)	diagnosis	up	26857281
miR-150	miR-150-5p	Leukemia	Acute myeloid leukemia (AML)	diagnosis	down	23391324
miR-181b-5p	miR-181b-5p	Leukemia	Acute myeloid leukemia (AML)	prognosis	up	23437222
miR-196a	miR-196a-5p	Leukemia	Acute myeloid leukemia (AML)	diagnosis	down	26857280
miR-196b	miR-196b-5p	Leukemia	Acute myeloid leukemia (AML)	prognosis	up	24072101
miR-210	miR-210	Leukemia	Acute myeloid leukemia (AML)	prognosis	up	26549593
miR-29a	miR-29a-3p	Leukemia	Acute myeloid leukemia (AML)	prognosis	down	22981932
miR-29a	miR-29a-3p	Leukemia	Acute myeloid leukemia (AML)	diagnosis	down	21678057
miR-331	miR-331-3p	Leukemia	Acute myeloid leukemia (AML)	therpeutic target	up	25620533
miR-335	miR-335-5p	Leukemia	Acute myeloid leukemia (AML)	prognosis	up	25301405
miR-342	miR-342-3p	Leukemia	Acute myeloid leukemia (AML)	diagnosis	down	23391324
miR-370	miR-370	Leukemia	Acute myeloid leukemia (AML)	diagnosis and prognosis	down	26823789
miR-375	miR-375	Leukemia	Acute myeloid leukemia (AML)	prognosis	up	23864342
miR-181b	miR-181b-5p	Leukemia	chronic lymphocytic leukemia	prognosis	down	21636858
miR-148b	miR-148b-3p	Leukemia	chronic myeloid leukemia (CML)	diagnosis	down	25187697
miR-150	miR-150-5p	Leukemia	chronic myeloid leukemia (CML)	prognosis	up	25584781
miR-181a	miR-181a-5p	Leukemia	chronic myeloid leukemia (CML)	therpeutic target	down	26722250
miR-215	miR-215	Leukemia	chronic myeloid leukemia (CML)	prognosis	down	27092489
miR-30d	miR-30d-5p	Lung Cancer	lung carcinoma	diagnosis	up	22782668
let-7e	let-7e-5p	Lung Cancer	lung carcinoma,squamous-cell lung carcinomas (SCC)	diagnosis	down	22618509
miR-101	miR-101-3p	Lung Cancer	lung carcinoma,squamous-cell lung carcinomas (SCC)	prognosis	down	21993632
miR-181b	miR-181b-5p	Lung Cancer	lung adenocarcinoma	prognosis	down	23827213
miR-145	miR-145-5p	Lung Cancer	lung cancer	diagnosis	down	23462458
miR-155	miR-155-5p	Lung Cancer	lung cancer	diagnosis	up	24190459
miR-155	miR-155-5p	Lung Cancer	lung cancer	diagnosis	up	23462458
miR-155	miR-155-5p	Lung Cancer	lung cancer	diagnosis	up	21904633
miR-17-5p	miR-17-5p	Lung Cancer	lung cancer	prognosis	up	23263848
miR-182	miR-182-5p	Lung Cancer	lung cancer	diagnosis	up	21920043
miR-182	miR-182-5p	Lung Cancer	lung cancer	diagnosis	up	21904633
miR-183	miR-183-5p	Lung Cancer	lung cancer	diagnosis	up	21920043
miR-197	miR-197-3p	Lung Cancer	lung cancer	diagnosis	up	21904633
miR-21	miR-21-5p	Lung Cancer	lung cancer	diagnosis	up	23462458
miR-21	miR-21-5p	Lung Cancer	lung cancer	diagnosis	up	22866162
miR-31	miR-31-5p	Lung Cancer	lung cancer	prognosis	up	21890452
miR-31	miR-31-5p	Lung Cancer	lung cancer	prognosis and diagnosis	up	25765717
miR-339-5p	miR-339-5p	Lung Cancer	lung cancer	diagnosis	up	23771539
miR-96	miR-96-5p	Lung Cancer	lung cancer	diagnosis	up	21920043
miR-205	miR-205-5p	Lung Cancer	lung carcinoma	diagnosis	up	22782668
miR-21	miR-21-5p	Lung Cancer	lung carcinoma	diagnosis	up	22782668
miR-24	miR-24-3p	Lung Cancer	lung carcinoma	diagnosis	up	22782668
miR-126	miR-126-3p	Lung Cancer	lung carcinoma,squamous-cell lung carcinomas (SCC)	prognosis	down	22009180
miR-130a	miR-130a-3p	Lung Cancer	lung carcinoma,squamous-cell lung carcinomas (SCC)	prognosis	up	20625274
miR-16	miR-16-5p	Lung Cancer	lung carcinoma,squamous-cell lung carcinomas (SCC)	prognosis	up	21400525
miR-183	miR-183-5p	Lung Cancer	lung carcinoma,squamous-cell lung carcinomas (SCC)	prognosis	down	22009180
miR-200c	miR-200c-3p	Lung Cancer	lung carcinoma,squamous-cell lung carcinomas (SCC)	prognosis	up	21516486
miR-205	miR-205-5p	Lung Cancer	lung carcinoma,squamous-cell lung carcinomas (SCC)	diagnosis	up	22618509
miR-205	miR-205-5p	Lung Cancer	lung carcinoma,squamous-cell lung carcinomas (SCC)	diagnosis	up	19273703
miR-21	miR-21-5p	Lung Cancer	lung carcinoma,squamous-cell lung carcinomas (SCC)	prognosis	up	21721011
miR-21	miR-21-5p	Lung Cancer	lung carcinoma,squamous-cell lung carcinomas (SCC)	diagnosis	up	21627863
miR-21	miR-21-5p	Lung Cancer	lung carcinoma,squamous-cell lung carcinomas (SCC)	prognosis	up	21516486
miR-221	miR-221-3p	Lung Cancer	lung carcinoma,squamous-cell lung carcinomas (SCC)	diagnosis	up	22618509
miR-34a	miR-34a-5p	Lung Cancer	lung carcinoma,squamous-cell lung carcinomas (SCC)	prognosis	down	19736307
miR-574-5p	miR-574-5p	Lung Cancer	lung carcinoma,squamous-cell lung carcinomas (SCC)	diagnosis	up	21258252
miR-93	miR-93-5p	Lung Cancer	lung carcinoma,squamous-cell lung carcinomas (SCC)	diagnosis	up	22618509
miR-100	miR-100-5p	Lung Cancer	non-small cell lung cancer (NSCLC)	prognosis	down	23151088
miR-100	miR-100-5p	Lung Cancer	non-small cell lung cancer (NSCLC)	prognosis	down	22937028
miR-10b	miR-10b-5p	Lung Cancer	non-small cell lung cancer (NSCLC)	diagnosis and prognosis	up	25869877
miR-124	miR-124-3p	Lung Cancer	non-small cell lung cancer (NSCLC)	prognosis	down	25973090
miR-124	miR-124-3p	Lung Cancer	non-small cell lung cancer (NSCLC)	prognosis	down	25550787
miR-124	miR-124-3p	Lung Cancer	non-small cell lung cancer (NSCLC)	prognosis	down	25400731
miR-125a-5p	miR-125a-5p	Lung Cancer	non-small cell lung cancer (NSCLC)	diagnosis	up	25755772
miR-125b	miR-125b-5p	Lung Cancer	non-small cell lung cancer (NSCLC)	prognosis	up	22806310
miR-126	miR-126-3p	Lung Cancer	non-small cell lung cancer (NSCLC)	diagnosis	down	27093275
miR-126	miR-126-3p	Lung Cancer	non-small cell lung cancer (NSCLC)	therpeutic target	down	26823832
miR-126	miR-126-3p	Lung Cancer	non-small cell lung cancer (NSCLC)	prognosis	down	25124149
miR-133b	miR-133b	Lung Cancer	non-small cell lung cancer (NSCLC)	therpeutic target	down	26823832
miR-134	miR-134	Lung Cancer	non-small cell lung cancer (NSCLC)	prognosis	up	22937028
miR-134	miR-134	Lung Cancer	non-small cell lung cancer (NSCLC)	diagnosis	up	26642897
miR-134	miR-134	Lung Cancer	non-small cell lung cancer (NSCLC)	diagnosis and prognosis	down	26166818
miR-135a	miR-135a-5p	Lung Cancer	non-small cell lung cancer (NSCLC)	therpeutic target	down	26235874
miR-138	miR-138-5p	Lung Cancer	non-small cell lung cancer (NSCLC)	therpeutic target	down	27049260
miR-138	miR-138-5p	Lung Cancer	non-small cell lung cancer (NSCLC)	prognosis	down	26283050
miR-141	miR-141-3p	Lung Cancer	non-small cell lung cancer (NSCLC)	diagnosis and prognosis	up	25746592
miR-141	miR-141-3p	Lung Cancer	non-small cell lung cancer (NSCLC)	prognosis	up	25003366
miR-143	miR-143-3p	Lung Cancer	non-small cell lung cancer (NSCLC)	diagnosis	down	24286416
miR-145	miR-145-5p	Lung Cancer	non-small cell lung cancer (NSCLC)	prognosis	down	22835608
miR-145	miR-145-5p	Lung Cancer	non-small cell lung cancer (NSCLC)	therpeutic target	down	26309531
miR-145	miR-145-5p	Lung Cancer	non-small cell lung cancer (NSCLC)	diagnosis	up	25755772
miR-145	miR-145-5p	Lung Cancer	non-small cell lung cancer (NSCLC)	prognosis	down	25661374
miR-145	miR-145-5p	Lung Cancer	non-small cell lung cancer (NSCLC)	therpeutic target	down	25483817
miR-146a	miR-146a-5p	Lung Cancer	non-small cell lung cancer (NSCLC)	prognosis	up	24531034
miR-146	miR-146a-5p	Lung Cancer	non-small cell lung cancer (NSCLC)	prognosis	up	24448024
miR-146a	miR-146a-5p	Lung Cancer	non-small cell lung cancer (NSCLC)	prognosis	up	23555954
miR-146a	miR-146a-5p	Lung Cancer	non-small cell lung cancer (NSCLC)	diagnosis	up	25755772
miR-148b	miR-148b-3p	Lung Cancer	non-small cell lung cancer (NSCLC)	prognosis	down	27083571
miR-148b	miR-148b-3p	Lung Cancer	non-small cell lung cancer (NSCLC)	prognosis	down	26377406
miR-150	miR-150-5p	Lung Cancer	non-small cell lung cancer (NSCLC)	diagnosis	up	26237047
miR-150	miR-150-5p	Lung Cancer	non-small cell lung cancer (NSCLC)	prognosis	up	25755784
miR-152	miR-152	Lung Cancer	non-small cell lung cancer (NSCLC)	diagnosis	down	26309587
miR-154	miR-154-5p	Lung Cancer	non-small cell lung cancer (NSCLC)	therpeutic target	down	27347142
miR-17	miR-17-5p	Lung Cancer	non-small cell lung cancer (NSCLC)	therpeutic target	down	26482648
miR-181b-5p	miR-181b-5p	Lung Cancer	non-small cell lung cancer (NSCLC)	diagnosis	down	27291819
miR-182	miR-182-5p	Lung Cancer	non-small cell lung cancer (NSCLC)	diagnosis	up	27093275
miR-183	miR-183-5p	Lung Cancer	non-small cell lung cancer (NSCLC)	diagnosis	up	27093275
miR-187	miR-187-3p	Lung Cancer	non-small cell lung cancer (NSCLC)	diagnosis	down	26642897
miR-19b	miR-19b-3p	Lung Cancer	non-small cell lung cancer (NSCLC)	prognosis	up	24531034
miR-200c	miR-200c-3p	Lung Cancer	non-small cell lung cancer (NSCLC)	prognosis	up	25124149
miR-200c	miR-200c-3p	Lung Cancer	non-small cell lung cancer (NSCLC)	prognosis	up	25003366
miR-204	miR-204-5p	Lung Cancer	non-small cell lung cancer (NSCLC)	diagnosis and therapeutic target	down	27323056
miR-210	miR-210	Lung Cancer	non-small cell lung cancer (NSCLC)	prognosis	up	24065453
miR-210	miR-210	Lung Cancer	non-small cell lung cancer (NSCLC)	diagnosis	up	27093275
miR-21	miR-21-5p	Lung Cancer	non-small cell lung cancer (NSCLC)	prognosis	up	24524655
miR-21	miR-21-5p	Lung Cancer	non-small cell lung cancer (NSCLC)	diagnosis	up	22237007
miR-21	miR-21-5p	Lung Cancer	non-small cell lung cancer (NSCLC)	diagnosis	up	26880855
miR-221	miR-221-3p	Lung Cancer	non-small cell lung cancer (NSCLC)	prognosis	up	24667259
miR-221	miR-221-3p	Lung Cancer	non-small cell lung cancer (NSCLC)	diagnosis	up	26831656
miR-23a	miR-23a-3p	Lung Cancer	non-small cell lung cancer (NSCLC)	prognosis	up	26550300
miR-23b	miR-23b-3p	Lung Cancer	non-small cell lung cancer (NSCLC)	prognosis	up	26314549
miR-24	miR-24-3p	Lung Cancer	non-small cell lung cancer (NSCLC)	diagnosis and prognosis	up	25725584
miR-25	miR-25-3p	Lung Cancer	non-small cell lung cancer (NSCLC)	diagnosis	up	25998847
miR-26b	miR-26b-5p	Lung Cancer	non-small cell lung cancer (NSCLC)	prognosis and therpeutic target	down	26827826
miR-26b	miR-26b-5p	Lung Cancer	non-small cell lung cancer (NSCLC)	therpeutic target	down	26744864
miR-29c	miR-29c-3p	Lung Cancer	non-small cell lung cancer (NSCLC)	diagnosis	up	24523873
miR-301a	miR-301a-3p	Lung Cancer	non-small cell lung cancer (NSCLC)	prognosis and therpeutic target	up	27461635
miR-30a	miR-30a-5p	Lung Cancer	non-small cell lung cancer (NSCLC)	diagnosis	up	26918265
miR-30a	miR-30a-5p	Lung Cancer	non-small cell lung cancer (NSCLC)	prognosis and therpeutic target	down	26305739
miR-32	miR-32-5p	Lung Cancer	non-small cell lung cancer (NSCLC)	prognosis	down	25755781
miR-338-3p	miR-338-3p	Lung Cancer	non-small cell lung cancer (NSCLC)	therpeutic target	down	27453416
miR-338-3p	miR-338-3p	Lung Cancer	non-small cell lung cancer (NSCLC)	therpeutic target	down	27186391
miR-33a	miR-33a-5p	Lung Cancer	non-small cell lung cancer (NSCLC)	prognosis	down	26330060
miR-345	miR-345-5p	Lung Cancer	non-small cell lung cancer (NSCLC)	prognosis	up	22937028
miR-345	miR-345-5p	Lung Cancer	non-small cell lung cancer (NSCLC)	prognosis	down	26885027
miR-365	miR-365a-3p	Lung Cancer	non-small cell lung cancer (NSCLC)	prognosis	down	26337230
miR-367	miR-367-3p	Lung Cancer	non-small cell lung cancer (NSCLC)	prognosis	up	22835608
miR-375	miR-375	Lung Cancer	non-small cell lung cancer (NSCLC)	prognosis	down	24513341
miR-375	miR-375	Lung Cancer	non-small cell lung cancer (NSCLC)	prognosis	down	24404590
miR-375	miR-375	Lung Cancer	non-small cell lung cancer (NSCLC)	prognosis	down	23206448
miR-429	miR-429	Lung Cancer	non-small cell lung cancer (NSCLC)	diagnosis	down	24523873
miR-486-5p	miR-486-5p	Lung Cancer	non-small cell lung cancer (NSCLC)	diagnosis	up	27291819
miR-486	miR-486-5p	Lung Cancer	non-small cell lung cancer (NSCLC)	diagnosis	up	26237047
miR-7	miR-7-5p	Lung Cancer	non-small cell lung cancer (NSCLC)	prognosis and therpeutic target	down	26108539
miR-92	miR-92a-3p	Lung Cancer	non-small cell lung cancer (NSCLC)	therpeutic target	down	26482648
miR-93	miR-93-5p	Lung Cancer	non-small cell lung cancer (NSCLC)	diagnosis	up	24523873
miR-93	miR-93-5p	Lung Cancer	non-small cell lung cancer (NSCLC)	prognosis	up	22937028
miR-9	miR-9-5p	Lung Cancer	non-small cell lung cancer (NSCLC)	prognosis	up	24019037
miR-98	miR-98-5p	Lung Cancer	non-small cell lung cancer (NSCLC)	diagnosis and therapeutic target	down	26884926
miR-99a	miR-99a-5p	Lung Cancer	non-small cell lung cancer (NSCLC)	diagnosis	down	25663868
miR-150	miR-150-5p	Melanoma Of Skin	Melanoma of skin	prognosis	up	22857597
miR-15b	miR-15b-5p	Melanoma Of Skin	Melanoma of skin	prognosis	up	22857597
miR-199a-5p	miR-199a-5p	Melanoma Of Skin	Melanoma of skin	prognosis	up	22857597
miR-221	miR-221-3p	Melanoma Of Skin	Melanoma of skin	prognosis	up	21273047
miR-33a	miR-33a-5p	Melanoma Of Skin	Melanoma of skin	prognosis	up	22857597
miR-424	miR-424-5p	Melanoma Of Skin	Melanoma of skin	prognosis	up	22857597
miR-138	miR-138-5p	Nasopharyngeal Carcinoma	nasopharyngeal carcinoma	diagnosis	down	22739938
miR-17	miR-17-5p	Nasopharyngeal Carcinoma	nasopharyngeal carcinoma	diagnosis	up	23056289
miR-18a	miR-18a-5p	Nasopharyngeal Carcinoma	nasopharyngeal carcinoma	therapeutic target	up	23097559
miR-20a	miR-20a-5p	Nasopharyngeal Carcinoma	nasopharyngeal carcinoma	diagnosis	up	23056289
miR-223	miR-223-3p	Nasopharyngeal Carcinoma	nasopharyngeal carcinoma	diagnosis	down	23056289
miR-29c	miR-29c-3p	Nasopharyngeal Carcinoma	nasopharyngeal carcinoma	diagnosis	down	23056289
miR-9	miR-9-5p	Nasopharyngeal Carcinoma	nasopharyngeal carcinoma	prognosis	down	24327016
let-7a	let-7a-5p	Nasopharyngeal Carcinoma	NPC	diagnosis and therapeutic target	down	25884389
miR-124	miR-124-3p	Nasopharyngeal Carcinoma	NPC	therapeutic target	down	25098939
miR-1	miR-1-3p	Nasopharyngeal Carcinoma	NPC	prognosis	down	26852690
miR-148a	miR-148a-3p	Nasopharyngeal Carcinoma	NPC	therapeutic target	down	25277193
miR-23a	miR-23a-3p	Nasopharyngeal Carcinoma	NPC	prognosis	down	26314966
miR-24	miR-24-3p	Nasopharyngeal Carcinoma	NPC	prognosis	down	27157611
miR-497	miR-497-5p	Nasopharyngeal Carcinoma	NPC	diagnosis	down	26486082
miR-92a	miR-92a-3p	Nasopharyngeal Carcinoma	NPC	prognosis	up	27366095
miR-378	miR-378a-3p	Ovarian Cancer	Anti-angiogenic therapy HOSE	prognosis	down	24680769
miR-21	miR-21-5p	Ovarian Cancer	ovarian cancer	prognosis	up	26733162
miR-335	miR-335-5p	Ovarian Cancer	Ovarian cancer	suppressed cell migration and invasion	down	23708561
miR-17-5p	miR-17-5p	Ovarian Cancer	ovarian carcinoma	therpeutic target	up	26500892
miR-196a	miR-196a-5p	Ovarian Cancer	ovarian carcinoma	prognosis	up	26097603
miR-200c-3p	miR-200c-3p	Ovarian Cancer	High-grade serous ovarian carcinoma (HGSC) Clear cell ovarian carcinoma (CCC) and Ovarian surface epithelium (OSE)	prognosis	up	24512620
miR-224-5p	miR-224-5p	Ovarian Cancer	ovarian papillary serous carcinoma(OPSC)	prognosis	up	25017423
miR-30a-5p	miR-30a-5p	Ovarian Cancer	ovarian serous adenocarcinoma(OSA)	diagnosis and therapeutic target	up	25962395
let-7b	let-7b-5p	Ovarian Cancer	ovarian serous carcinoma (OSC)	dignoasis	down	23542579
miR-132	miR-132-3p	Ovarian Cancer	ovarian serous carcinoma (OSC)	dignoasis	down	23542579
miR-145	miR-145-5p	Ovarian Cancer	ovarian serous carcinoma (OSC)	dignoasis	down	23542579
miR-26a	miR-26a-5p	Ovarian Cancer	ovarian serous carcinoma (OSC)	dignoasis	down	23542579
miR-101	miR-101-3p	Ovarian Cancer	epithelial ovarian cancer (EOC)	diagnosis and therapeutic target	down	25260883
miR-125a	miR-125a-5p	Ovarian Cancer	epithelial ovarian cancer (EOC)	diagnosis and therapeutic target	down	27133078
miR-125b	miR-125b-5p	Ovarian Cancer	epithelial ovarian cancer (EOC)	diagnosis and prognosis	up	27092777
miR-130b	miR-130b-3p	Ovarian Cancer	epithelial ovarian cancer (EOC)	therpeutic target	down	27048832
miR-150	miR-150-5p	Ovarian Cancer	epithelial ovarian cancer (EOC)	prognosis	down	25090005
miR-183	miR-183-5p	Ovarian Cancer	epithelial ovarian cancer (EOC)	prognosis	up	27186298
miR-199a	miR-199a-5p	Ovarian Cancer	epithelial ovarian cancer (EOC)	diagnosis and prognosis	down	26951510
miR-222-3p	miR-222-3p	Ovarian Cancer	epithelial ovarian cancer (EOC)	diagnosis and therapeutic target	up	27172798
miR-22	miR-22-3p	Ovarian Cancer	epithelial ovarian cancer (EOC)	prognosis	down	25257702
miR-25	miR-25-3p	Ovarian Cancer	epithelial ovarian cancer (EOC)	prognosis	up	24696291
miR-520g	miR-520g	Ovarian Cancer	epithelial ovarian cancer (EOC)	therpeutic target	up	27049921
miR-100	miR-100-5p	Ovarian Cancer	epithelial ovarian cancer(EOC)	prognosis	down	27347348
miR-203	miR-203a-3p	Ovarian Cancer	epithelial ovarian cancer(EOC)	prognosis	up	27347348
let-7f	let-7f-5p	Ovarian Cancer	Epithelial ovarian cancer (EOC )	prognosis	down	24223734
miR-100	miR-100-5p	Ovarian Cancer	Epithelial ovarian cancer (EOC )	prognosis	down	22246341
miR-148a	miR-148a-3p	Ovarian Cancer	Epithelial ovarian cancer (EOC )	prognosis	down	21971665
miR-152	miR-152	Ovarian Cancer	Epithelial ovarian cancer (EOC )	prognosis	down	21971665
miR-200c	miR-200c-3p	Ovarian Cancer	Epithelial ovarian cancer (EOC )	prognosis	down	21345725
miR-203	miR-203a-3p	Ovarian Cancer	Epithelial ovarian cancer (EOC )	prognosis	up	23918241
miR-205	miR-205-5p	Ovarian Cancer	Epithelial ovarian cancer (EOC )	diagnosis	up	24223734
miR-21	miR-21-5p	Ovarian Cancer	Epithelial ovarian cancer (EOC )	prognosis	up	23621186
miR-221	miR-221-3p	Ovarian Cancer	Epithelial ovarian cancer (EOC )	prognosis	up	23569131
miR-23b	miR-23b-3p	Ovarian Cancer	Epithelial ovarian cancer (EOC )	prognosis	up	24613919
miR-25	miR-25-3p	Ovarian Cancer	Epithelial ovarian cancer (EOC )	prognosis	up	24696291
miR-335	miR-335-5p	Ovarian Cancer	Epithelial ovarian cancer (EOC )	prognosis	down	24515774
miR-7	miR-7-5p	Ovarian Cancer	Epithelial ovarian cancer (EOC )	prognosis	down	24816687
miR-92	miR-92a-3p	Ovarian Cancer	Epithelial ovarian cancer (EOC )	diagnosis and prognosis	up	23963852
miR-99a	miR-99a-5p	Ovarian Cancer	Epithelial ovarian cancer (EOC )	prognosis	down	24456664
miR-141	miR-141-3p	Ovarian Cancer	ovarian cancer	diagnosis and prognosis	up	25636451
miR-145	miR-145-5p	Ovarian Cancer	ovarian cancer	diagnosis	down	25722112
miR-145	miR-145-5p	Ovarian Cancer	ovarian cancer	prognosis	down	25444913
miR-148a	miR-148a-3p	Ovarian Cancer	ovarian cancer	prognosis	down	27470550
miR-148b	miR-148b-3p	Ovarian Cancer	Ovarian cancer	prognosis	down	22344713
miR-193b	miR-193b-3p	Ovarian Cancer	ovarian cancer	prognosis	down	26675282
miR-375	miR-375	Pancreatic Cancer	pancreatic cancer	diagnosis	down	24648956
miR-155	miR-155-5p	Pancreatic Cancer	pancreatic ductal adenocarcinoma	diagnosis	up	21068491
miR-21	miR-21-5p	Pancreatic Cancer	pancreatic ductal adenocarcinoma	diagnosis	up	21068491
miR-21	miR-21-5p	Pancreatic Cancer	intraductal papillary mucinous neoplasms (IPMNs) of the pancreas	prognosis	up	23139258
miR-10b	miR-10b-5p	Pancreatic Cancer	Pancreatic ductal adenocarcinoma	diagnosis	up	21652542
miR-148a	miR-148a-3p	Pancreatic Cancer	pancreatic ductal adenocarcinoma	diagnosis	down	23933230
miR-155	miR-155-5p	Pancreatic Cancer	pancreatic ductal adenocarcinoma	prognosis	up	22850622
miR-192	miR-192-5p	Pancreatic Cancer	pancreatic ductal adenocarcinoma	diagnosis	up	23612862
miR-196a	miR-196a-5p	Pancreatic Cancer	pancreatic ductal adenocarcinoma	diagnosis	up	23933230
miR-196a	miR-196a-5p	Pancreatic Cancer	pancreatic ductal adenocarcinoma	prognosis	up	20614181
miR-21	miR-21-5p	Pancreatic Cancer	pancreatic ductal adenocarcinoma	prognosis	up	22850622
miR-217	miR-217	Pancreatic Cancer	pancreatic ductal adenocarcinoma	diagnosis	down	23933230
miR-143	miR-143-3p	Pancreatic Cancer	pancreatic ductal adenocarcinomas	prognosis	down	22836856
miR-21	miR-21-5p	Pancreatic Cancer	pancreatic ductal adenocarcinomas	prognosis	down	22836856
miR-130b	miR-130b-3p	Pancreatic Cancer	pancreatic cancer	prognosis	down	24040078
miR-181b	miR-181b-5p	Pancreatic Cancer	pancreatic cancer	diagnosis	up	22504911
miR-196b	miR-196b-5p	Pancreatic Cancer	pancreatic cancer	diagnosis	up	22114139
miR-200c	miR-200c-3p	Pancreatic Cancer	pancreatic cancer	prognosis	up	20579395
miR-203	miR-203a-3p	Pancreatic Cancer	pancreatic cancer	prognosis	up	24520289
miR-203	miR-203a-3p	Pancreatic Cancer	pancreatic cancer	prognosis	up	20652642
miR-210	miR-210	Pancreatic Cancer	pancreatic cancer	diagnosis	up	22504911
miR-210	miR-210	Pancreatic Cancer	pancreatic cancer	diagnosis	up	20360935
miR-211	miR-211-5p	Pancreatic Cancer	pancreatic cancer	prognosis	down	23155457
miR-221	miR-221-3p	Pancreatic Cancer	pancreatic cancer	diagnosis	up	23329235
miR-27a-3p	miR-27a-3p	Pancreatic Cancer	pancreatic cancer	diagnosis	up	23430754
let-7b	let-7b-5p	Prostate Cancer (Pca)	Prostate cancer	prognosis	down	23798998
let-7d	let-7d-5p	Prostate Cancer (Pca)	Prostate cancer	diagnosis	down	20873592
let-7g	let-7g-5p	Prostate Cancer (Pca)	Prostate cancer	diagnosis	down	20873592
miR-100	miR-100-5p	Prostate Cancer (Pca)	Prostate cancer	prognosis	up	21255804
miR-126	miR-126-3p	Prostate Cancer (Pca)	Prostate cancer	prognosis	down	24350576
miR-133b	miR-133b	Prostate Cancer (Pca)	Prostate cancer	prognosis	up	24610824
miR-1	miR-1-3p	Prostate Cancer (Pca)	Prostate cancer	prognosis	down	22210864
miR-141	miR-141-3p	Prostate Cancer (Pca)	Prostate cancer	prognosis	up	22887127
miR-141	miR-141-3p	Prostate Cancer (Pca)	Prostate cancer	prognosis	up	21723797
miR-143	miR-143-3p	Prostate Cancer (Pca)	Prostate cancer	prognosis	down	21647377
miR-145	miR-145-5p	Prostate Cancer (Pca)	Prostate cancer	prognosis	down	23703249
miR-145	miR-145-5p	Prostate Cancer (Pca)	Prostate cancer	prognosis	down	21647377
miR-182-5p	miR-182-5p	Prostate Cancer (Pca)	Prostate cancer	therapeutic target	up	23383207
miR-182-5p	miR-182-5p	Prostate Cancer (Pca)	Prostate cancer	prognosis	up	23184537
miR-182	miR-182-5p	Prostate Cancer (Pca)	Prostate cancer	prognosis	down	20873592
miR-183	miR-183-5p	Prostate Cancer (Pca)	Prostate cancer	diagnosis	up	23538390
miR-183	miR-183-5p	Prostate Cancer (Pca)	Prostate cancer	diagnosis	down	20873592
miR-194	miR-194-5p	Prostate Cancer (Pca)	Prostate cancer	prognosis	up	23846169
miR-200b	miR-200b-3p	Prostate Cancer (Pca)	Prostate cancer	therapeutic target	down	24317363
miR-203	miR-203a-3p	Prostate Cancer (Pca)	Prostate cancer	prognosis	down	21368580
miR-205	miR-205-5p	Prostate Cancer (Pca)	Prostate cancer	diagnosis	down	24167554
miR-205	miR-205-5p	Prostate Cancer (Pca)	Prostate cancer	prognosis	down	22869146
miR-20a	miR-20a-5p	Prostate Cancer (Pca)	Prostate cancer	prognosis	up	22298119
miR-214	miR-214-3p	Prostate Cancer (Pca)	Prostate cancer	diagnosis	down	24167554
miR-21	miR-21-5p	Prostate Cancer (Pca)	Prostate cancer	prognosis	up	22341810
miR-221	miR-221-3p	Prostate Cancer (Pca)	Prostate cancer	prognosis	down	19585579
miR-224	miR-224-5p	Prostate Cancer (Pca)	Prostate cancer	prognosis	down	24382668
miR-224	miR-224-5p	Prostate Cancer (Pca)	Prostate cancer	prognosis	down	23136246
miR-29b	miR-29b-3p	Prostate Cancer (Pca)	Prostate cancer	therapeutic target	down	22402125
miR-30c	miR-30c-5p	Prostate Cancer (Pca)	Prostate cancer	prognosis	down	24452717
miR-30d	miR-30d-5p	Prostate Cancer (Pca)	Prostate cancer	prognosis	up	23231923
miR-32	miR-32-5p	Prostate Cancer (Pca)	Prostate cancer	prognosis	up	22266859
miR-34a	miR-34a-5p	Prostate Cancer (Pca)	Prostate cancer	prognosis	up	20687223
miR-374b	miR-374b-5p	Prostate Cancer (Pca)	Prostate cancer	prognosis	down	24191917
miR-375	miR-375	Prostate Cancer (Pca)	Prostate cancer	prognosis	up	22887127
miR-96	miR-96-5p	Prostate Cancer (Pca)	Prostate cancer	prognosis	down	20873592
miR-98	miR-98-5p	Prostate Cancer (Pca)	Prostate cancer	therapeutic target	up	23188821
miR-98	miR-98-5p	Prostate Cancer (Pca)	Prostate cancer	diagnosis	down	20873592
miR-124	miR-124-3p	Prostate Cancer (Pca)	Prostate cancer (PCa)	therpeutic target	down	24969691
miR-126	miR-126-3p	Prostate Cancer (Pca)	Prostate cancer (PCa)	therpeutic target	down	26677064
miR-129	miR-129-5p	Prostate Cancer (Pca)	Prostate cancer (PCa)	prognosis	down	26823749
miR-139-5p	miR-139-5p	Prostate Cancer (Pca)	Prostate cancer (PCa)	diagnosis	up	27562849
miR-141	miR-141-3p	Prostate Cancer (Pca)	Prostate cancer (PCa)	diagnosis	up	26770063
miR-182	miR-182-5p	Prostate Cancer (Pca)	Prostate cancer (PCa)	prognosis	up	26640590
miR-18a	miR-18a-5p	Prostate Cancer (Pca)	Prostate cancer (PCa)	diagnosis	up	26893719
miR-195	miR-195-5p	Prostate Cancer (Pca)	Prostate cancer (PCa)	diagnosis and prognosis	up	26650737
miR-195	miR-195-5p	Prostate Cancer (Pca)	Prostate cancer (PCa)	diagnosis and therapeutic target	down	26337460
miR-203	miR-203a-3p	Prostate Cancer (Pca)	Prostate cancer (PCa)	diagnosis and prognosis	up	26499781
miR-21	miR-21-5p	Prostate Cancer (Pca)	Prostate cancer (PCa)	prognosis	up	25401698
miR-21	miR-21-5p	Prostate Cancer (Pca)	Prostate cancer (PCa)	diagnosis	up	25190021
miR-221	miR-221-3p	Prostate Cancer (Pca)	Prostate cancer (PCa)	therpeutic target	down	25761682
miR-221	miR-221-3p	Prostate Cancer (Pca)	Prostate cancer (PCa)	diagnosis	up	25190021
miR-224	miR-224-5p	Prostate Cancer (Pca)	Prostate cancer (PCa)	prognosis	down	24382668
miR-24	miR-24-3p	Prostate Cancer (Pca)	Prostate cancer (PCa)	therpeutic target	down	26847530
miR-27b	miR-27b-3p	Prostate Cancer (Pca)	Prostate cancer (PCa)	prognosis	down	25115396
miR-301a	miR-301a-3p	Prostate Cancer (Pca)	Prostate cancer (PCa)	therpeutic target	up	26990571
miR-30c	miR-30c-5p	Prostate Cancer (Pca)	Prostate cancer (PCa)	diagnosis and prognosis	down	26499781
miR-30d	miR-30d-5p	Prostate Cancer (Pca)	Prostate cancer (PCa)	therpeutic target	down	25761682
miR-34a	miR-34a-5p	Prostate Cancer (Pca)	Prostate cancer (PCa)	prognosis	down	25053345
miR-429	miR-429	Prostate Cancer (Pca)	Prostate cancer (PCa)	prognosis	up	25351256
miR-96	miR-96-5p	Prostate Cancer (Pca)	Prostate cancer (PCa)	prognosis	up	27164937
miR-133b	miR-133b	Renal Cell Carcinoma(Rcc)	renal cell carcinoma	diagnosis	down	24714873
miR-141	miR-141-3p	Renal Cell Carcinoma(Rcc)	renal cell carcinoma	diagnosis	down	24647573
miR-221	miR-221-3p	Renal Cell Carcinoma(Rcc)	renal cell carcinoma	prognosis	up	24379138
miR-486	miR-486-5p	Renal Cell Carcinoma(Rcc)	renal cell carcinoma	prognosis	up	24649153
miR-126	miR-126-3p	Renal Cell Carcinoma(Rcc)	renal cell carcinoma(RCC)	prognosis	down	25572155
miR-142-3p	miR-142-3p	Renal Cell Carcinoma(Rcc)	renal cell carcinoma(RCC)	therpeutic target	up	26893725
miR-145	miR-145-5p	Renal Cell Carcinoma(Rcc)	renal cell carcinoma(RCC)	therpeutic target	down	24737449
miR-16	miR-16-5p	Renal Cell Carcinoma(Rcc)	renal cell carcinoma(RCC)	therpeutic target	up	25815587
miR-429	miR-429	Renal Cell Carcinoma(Rcc)	renal cell carcinoma(RCC)	prognosis	down	25953723
miR-451	miR-451a	Renal Cell Carcinoma(Rcc)	renal cell carcinoma(RCC)	therpeutic target	down	26779781
miR-100	miR-100-5p	Renal Cell Carcinoma(Rcc)	clear cell renal cell carcinoma	prognosis	up	23378187
miR-106b	miR-106b-5p	Renal Cell Carcinoma(Rcc)	clear cell renal cell carcinoma	prognosis	up	20609231
miR-141	miR-141-3p	Renal Cell Carcinoma(Rcc)	clear cell renal cell carcinoma	prognosis	down	24137408
miR-155	miR-155-5p	Renal Cell Carcinoma(Rcc)	clear cell renal cell carcinoma	prognosis	down	23050614
miR-210	miR-210	Renal Cell Carcinoma(Rcc)	clear cell renal cell carcinoma	diagnosis	up	24212760
miR-210	miR-210	Renal Cell Carcinoma(Rcc)	clear cell renal cell carcinoma	diagnosis	up	23064048
miR-215	miR-215	Renal Cell Carcinoma(Rcc)	clear cell renal cell carcinoma	prognosis	down	23715501
miR-21	miR-21-5p	Renal Cell Carcinoma(Rcc)	clear cell renal cell carcinoma	prognosis	up	24137408
miR-21	miR-21-5p	Renal Cell Carcinoma(Rcc)	clear cell renal cell carcinoma	diagnosis	up	22580180
miR-30a	miR-30a-5p	Renal Cell Carcinoma(Rcc)	clear cell renal cell carcinoma	diagnosis	down	23826258
miR-134	miR-134	Renal Cell Carcinoma(Rcc)	Clear cell renal cell carcinoma (ccRCC)	therpeutic target	down	25811077
miR-194	miR-194-5p	Renal Cell Carcinoma(Rcc)	Clear cell renal cell carcinoma (ccRCC)	prognosis	down	26860079
miR-210	miR-210	Renal Cell Carcinoma(Rcc)	Clear cell renal cell carcinoma (ccRCC)	prognosis and therpeutic target	up	25555365
miR-27a	miR-27a-3p	Renal Cell Carcinoma(Rcc)	Clear cell renal cell carcinoma (ccRCC)	therpeutic target	up	25973137
miR-29b	miR-29b-3p	Renal Cell Carcinoma(Rcc)	Clear cell renal cell carcinoma (ccRCC)	prognosis	up	26823729
miR-506	miR-506-3p	Renal Cell Carcinoma(Rcc)	Clear cell renal cell carcinoma (ccRCC)	therpeutic target	down	25793370
miR-203	miR-203a-3p	Squamous Cell Carcinoma (Scc) And Adenocarcinoma (Adc) Of Esophagus Cancer	squamous cell carcinoma (SCC) and adenocarcinoma (ADC) of esophagus cancer	diagnosis	down	24519530
miR-21	miR-21-5p	Squamous Cell Carcinoma (Scc) And Adenocarcinoma (Adc) Of Esophagus Cancer	squamous cell carcinoma (SCC) and adenocarcinoma (ADC) of esophagus cancer	diagnosis	up	24519530
miR-145	miR-145-5p	Thyroid Cancer	thyroid cancer	diagnosis	down	24781864
miR-21	miR-21-5p	Thyroid Cancer	Anaplastic thyroid carcinoma (ATC)	therpeutic target	up	26289851
miR-21	miR-21-5p	Thyroid Cancer	Medullary thyroid carcinoma (MTC)	prognosis	up	25316501
miR-10b	miR-10b-5p	Thyroid Cancer	Minimally invasive follicular thyroid carcinoma	prognosis	up	23563786
miR-30a	miR-30a-5p	Thyroid Cancer	Anaplastic thyroid carcinoma (ATC)	therpeutic target	down	25488748
miR-150	miR-150-5p	Thyroid Cancer	oncocytic poorly differentiated (oPD) thyroid carcinomas	prognosis	down	24443580
miR-23b	miR-23b-3p	Thyroid Cancer	oncocytic poorly differentiated (oPD) thyroid carcinomas	diagnosis	down	24443580
miR-146b	miR-146b-5p	Thyroid Cancer	papillary thyroid cancer	prognosis	up	24301304
miR-222	miR-222-3p	Thyroid Cancer	papillary thyroid cancer	prognosis	up	24301304
miR-146a	miR-146a-5p	Thyroid Cancer	papillary thyroid carcinoma (PTC)	diagnosis	up	25524940
miR-146b	miR-146b-5p	Thyroid Cancer	papillary thyroid carcinoma (PTC)	diagnosis	up	25456009
miR-146b	miR-146b-5p	Thyroid Cancer	papillary thyroid carcinoma (PTC)	diagnosis	up	25524940
miR-146b-5p	miR-146b-5p	Thyroid Cancer	papillary thyroid carcinoma (PTC)	diagnosis	up	25100252
miR-155	miR-155-5p	Thyroid Cancer	papillary thyroid carcinoma (PTC)	diagnosis	up	25456009
miR-21	miR-21-5p	Thyroid Cancer	papillary thyroid carcinoma (PTC)	prognosis	down	26007293
miR-25-3p	miR-25-3p	Thyroid Cancer	papillary thyroid carcinoma (PTC)	diagnosis	up	26168287
miR-451a	miR-451a	Thyroid Cancer	papillary thyroid carcinoma (PTC)	diagnosis	up	26168287
miR-9	miR-9-5p	Thyroid Cancer	papillary thyroid carcinoma (PTC)	prognosis	down	26007293
miR-222	miR-222-3p	Thyroid Cancer	papillary thyroid carcinomas	diagnosis	up	22472564
miR-375	miR-375	Thyroid Cancer	papillary thyroid carcinomas	diagnosis	up	23427895
miR-146b	miR-146b-5p	Thyroid Cancer	papillary thyroid carcinoma	prognosis	up	23264400
miR-21	miR-21-5p	Tongue Squamous Cell Carcinoma (Tscc)	OTSCC	diagnosis	up	27208839
miR-375	miR-375	Tongue Squamous Cell Carcinoma (Tscc)	OTSCC	diagnosis	down	27208839
miR-21	miR-21-5p	Tongue Squamous Cell Carcinoma (Tscc)	tongue squamous cell carcinoma (TSCC)	prognosis	up	19509158
miR-26a	miR-26a-5p	Tongue Squamous Cell Carcinoma (Tscc)	tongue squamous cell carcinoma (TSCC)	prognosis	down	24343426
miR-139-5p	miR-139-5p	Tongue Squamous Cell Carcinoma (Tscc)	TSCC	diagnosis	down	26650483

## Sheet: miRNA-list
Symbol	Num.cancer
let-7d-5p	1
let-7e-5p	1
let-7g-5p	1
miR-125a-3p	1
miR-127-3p	1
miR-128-3p	1
miR-129-5p	1
miR-132-3p	1
miR-142-5p	1
miR-149-5p	1
miR-186-5p	1
miR-18b-5p	1
miR-191-5p	1
miR-193b-3p	1
miR-197-3p	1
miR-199b-5p	1
miR-27b-3p	1
miR-302a-3p	1
miR-30b-5p	1
miR-33b-5p	1
miR-345-5p	1
miR-34c-5p	1
miR-363-3p	1
miR-367-3p	1
miR-377-3p	1
miR-421	1
miR-448	1
miR-454-3p	1
miR-503-5p	1
miR-520g	1
miR-542-3p	1
miR-543	1
miR-574-5p	1
miR-92b-3p	1
miR-99b-5p	1
let-7a-5p	2
miR-134	2
miR-154-5p	2
miR-15a-5p	2
miR-15b-5p	2
miR-181c-5p	2
miR-187-3p	2
miR-196b-5p	2
miR-19b-3p	2
miR-200a-3p	2
miR-200b-3p	2
miR-20b-5p	2
miR-211-5p	2
miR-212-3p	2
miR-26b-5p	2
miR-29a-3p	2
miR-30c-5p	2
miR-331-3p	2
miR-338-3p	2
miR-339-5p	2
miR-342-3p	2
miR-362-3p	2
miR-365a-3p	2
miR-370	2
miR-374b-5p	2
miR-449a	2
miR-494	2
miR-506-3p	2
miR-520d-3p	2
let-7b-5p	3
let-7f-5p	3
miR-103a-3p	3
miR-122-5p	3
miR-135a-5p	3
miR-135b-5p	3
miR-137	3
miR-142-3p	3
miR-144-3p	3
miR-181a-5p	3
miR-185-5p	3
miR-204-5p	3
miR-206	3
miR-223-3p	3
miR-30d-5p	3
miR-320a	3
miR-7-5p	3
miR-93-5p	3
miR-98-5p	3
miR-99a-5p	3
miR-106a-5p	4
miR-130b-3p	4
miR-139-5p	4
miR-146b-5p	4
miR-148b-3p	4
miR-152	4
miR-181b-5p	4
miR-192-5p	4
miR-199a-5p	4
miR-217	4
miR-218-5p	4
miR-22-3p	4
miR-222-3p	4
miR-29b-3p	4
miR-32-5p	4
miR-33a-5p	4
miR-378a-3p	4
miR-424-5p	4
miR-451a	4
miR-486-5p	4
miR-497-5p	4
miR-130a-3p	5
miR-138-5p	5
miR-194-5p	5
miR-195-5p	5
miR-19a-3p	5
miR-23a-3p	5
miR-23b-3p	5
miR-29c-3p	5
miR-301a-3p	5
miR-429	5
miR-1-3p	6
miR-106b-5p	6
miR-10b-5p	6
miR-125a-5p	6
miR-146a-5p	6
miR-16-5p	6
miR-182-5p	6
miR-183-5p	6
miR-196a-5p	6
miR-200c-3p	6
miR-224-5p	6
miR-26a-5p	6
miR-30a-5p	6
miR-31-5p	6
miR-335-5p	6
miR-96-5p	6
miR-124-3p	7
miR-125b-5p	7
miR-133b	7
miR-141-3p	7
miR-143-3p	7
miR-17-5p	7
miR-18a-5p	7
miR-20a-5p	7
miR-210	7
miR-215	7
miR-24-3p	7
miR-25-3p	7
miR-27a-3p	7
miR-92a-3p	7
miR-101-3p	8
miR-126-3p	8
miR-150-5p	8
miR-205-5p	8
miR-214-3p	8
miR-34a-5p	8
miR-9-5p	8
miR-148a-3p	10
miR-221-3p	10
miR-100-5p	11
miR-145-5p	11
miR-203a-3p	11
miR-375	11
miR-155-5p	14
miR-21-5p	19
