# Supplementary material for: Multivariate competing endogenous RNA network characterization for cancer microRNA biomarker discovery: a novel bioinformatics model with application to prostate cancer metastasis
Source: Precis Clin Med. 2022 Jan 10;5(1):pbac001. doi: 10.1093/pcmedi/pbac001 (PMC9267254; doi:10.1093/pcmedi/pbac001)
Supplement: pbac001_Supplemental_Tables_and_Figures [file pbac001_supplemental_tables_and_figures.zip › Table-S3.xls]

## Sheet: Candidate-biomarkers
Table S3. Details of identified miRNA biomarkers based on model filters.
miRNA ID	NSR-mRNA value	Wilcox p-value	NSR-mRNA list	NSR-lncRNA value	Wilcox p-value	NSR-lncRNA list	NSR-sponge value	Wilcox p-value
miR-23b-3p	9	4.02456e-16	GNAI1;CCNH;FOSB;CA2;CDC37L1;ALG13;NR4A3;WHSC1;FGF2	21	8.5193e-13	AL136419.6;ZNF674-AS1;RNU12;RP4-785G19.5;KTN1-AS1;RP11-508N12.4;RP11-872J21.3;LYPD8;RP1-265C24.9;RP11-158K1.3;AC006129.2;RP11-160O5.1;CTD-2538C1.2;RP1-27K12.2;RP1-20N2.6;RP11-151N17.2;RP11-103J17.2;RP11-13N13.2;CTB-131B5.4;ALDH1L1-AS2;RP11-844P9.2	30	1.43358e-14
miR-204-5p	13	1.38778e-17	SOX30;CRTAP;SPOCK3;AIF1;NR4A2;DR1;EPHB6;LTBR;MEIS2;DLX6;MAG;LMOD1;MRC2	12	4.24923e-08	RP11-27M15.1;RP11-746E8.1;RP11-658F2.8;RP3-368A4.5;RP5-1024G6.8;RP3-331H24.5;RP11-435O5.2;RP11-638F5.1;RP5-1096D14.2;RP11-57A19.2;RP11-8L2.1;DIO3OS	25	2.14154e-12
miR-26b-5p	10	1.249e-16	KLHL24;GBP1;C1S;PAPD4;AKAP7;PLCB1;EID1;LEF1;DNAJA2;PDSS2	15	1.90593e-11	AP000525.9;LINC00847;RP11-105N13.4;RP11-282O18.3;LINC00205;RP11-31E23.1;LINC00610;CTD-2555O16.2;RP11-396C23.2;RP11-492E3.2;RP11-706J10.1;RP11-276H19.2;LINC00240;RP11-1006G14.4;CTD-2314B22.3	25	2.14154e-12
miR-27b-3p	12	2.77556e-17	CYP1B1;ALDH7A1;LGALS3;CACYBP;ST6GALNAC3;NPTX2;CD44;NAV1;AMOTL2;SFRP1;ACTA2;IER3	12	4.24923e-08	AC079767.2;RP11-350F4.2;RP11-80H5.7;AC107072.2;RP1-39G22.7;RP11-330L19.4;ENTPD1-AS1;RP11-849F2.9;RP11-120D5.1;RP1-184J9.2;CTD-2528L19.6;AC017076.4	24	2.19497e-12
miR-145-5p	4	5.88948e-06	MAP4K2;CCDC59;CLINT1;STAT1	16	7.44904e-12	AC142401.2;MAPKAPK5-AS1;AC069513.3;mir-132;RP11-74E22.3;RP11-705C15.3;LINC00852;AC016683.6;RP11-467L20.10;RP11-202P11.1;RP11-697K23.1;LINC00028;RP11-134P9.1;CECR7;CTD-2514K5.2;RP11-539G18.2	20	7.78883e-11
miR-29b-3p	4	5.88948e-06	DUSP2;RND3;CAV2;ACVR2A	14	1.59597e-10	RP4-665N4.8;AP000304.2;RP5-837J1.2;CTD-2517M14.5;RP11-429J17.2;RP11-303E16.8;MLLT4-AS1;LIFR-AS1;AC007036.5;CTD-2339L15.1;RP11-480D4.3;RP11-290F20.1;SIK3-IT1;MRAK088388	18	1.4359e-09
miR-143-3p	3	0.000425037	HRAS;DHX37;STIP1	14	1.59597e-10	RP11-18F14.1;WDR7-UA1;RP11-521L9.2;AC005786.7;LA16c-313D11.11;PSMG3-AS1;LA16c-313D11.10;AC009299.3;AC005550.4;AC092296.1;AC018816.4;RP13-15E13.1;RP11-522D2.1;RP11-875O11.2	17	1.20749e-08
miR-130a-3p	3	0.000425037	CD69;FRMD6;FAM46B	12	4.24923e-08	RP11-363E7.4;RP11-290D2.4;RP11-355O1.11;LINC00839;CTD-3092A11.2;AC007040.7;AP001065.15;RP11-197P3.5;RP4-639F20.3;BOLA3-AS1;RP13-638C3.2;AC007038.7	15	1.40537e-06
miR-363-3p	4	5.88948e-06	PDPN;NEFH;TAGAP;FHL2	11	9.36572e-07	AC034220.3;RP3-508I15.9;RP3-523K23.2;TBX5-AS1;DAPK1-IT1;RP4-714D9.5;AC093627.10;AC007228.9;RP11-234O6.2;AC005943.5;RNU4ATAC	15	1.40537e-06
miR-218-5p	4	5.88948e-06	ITM2C;SFRP2;SLC25A28;STAM2	9	0.00113814	AC108488.3;RP11-690D19.3;AC069278.4;LINC00863;WAC-AS1;RP11-890B15.3;RP11-121C2.2;RP11-566E18.3;LINC00689	13	0.000191771
miR-30c-5p	4	5.88948e-06	PGM3;ACP2;CARS;PCDH10	9	0.00113814	RP11-436A20.4;RP11-119F19.2;RP11-371I1.2;RP5-935K16.1;CTD-3064H18.6;RP11-73K9.2;AC005152.2;AC141846.4;RP13-890H12.2	13	0.000191771
miR-101-3p	3	0.000425037	ZNF451;CCDC68;PARVA	8	0.0207418	GABPB1-AS1;RP11-618P17.3;FAM201A;RP4-659J6.2;CTB-25J19.9;RP1-239B22.5;mir-142;RP11-199F11.2	11	0.0116092
