# Supplementary material for: Multivariate competing endogenous RNA network characterization for cancer microRNA biomarker discovery: a novel bioinformatics model with application to prostate cancer metastasis
Source: Precis Clin Med. 2022 Jan 10;5(1):pbac001. doi: 10.1093/pcmedi/pbac001 (PMC9267254; doi:10.1093/pcmedi/pbac001)
Supplement: pbac001_Supplemental_Tables_and_Figures [file pbac001_supplemental_tables_and_figures.zip › Table-S4.xls]

## Sheet: BP
Table S4. Significant gene ontology items enriched by targets of identified miRNA biomarkers.
BP term	Count	Genes	adj.p-value
GO:0010629~negative regulation of gene expression	159	RNASEN, MEF2C, CDX2, THRA, THRB, CBX2, ZNF254, CBX5, CTNNB1, HOXC8, SIN3A, EED, BCL7A, INSR, PTPRK, SATB1, SATB2, RXRA, SKP2, MECP2, CSDA, PKIA, SUZ12, HES1, HHEX, ZNF238, TRIM33, PIAS4, IFNB1, HES2, TGIF1, PRDM1, SMARCA2, EIF2C3, EIF2C4, SMARCA4, EID1, HMGB2, GCLC, SOX2, TAF9B, ELK3, SOX9, VDR, MOV10, MEIS2, HEXIM1, PRKRA, TCF4, BCOR, RUNX2, DNMT3B, ZNF423, MDFI, NKRF, DNMT3A, EHMT1, KLF12, CREB…	5.44371e-16
GO:0006796~phosphate metabolic process	253	ALPPL2, EFNA1, SNCA, PTPN23, AURKA, AURKB, PRKX, MAP3K5, APP, PSKH1, MAP3K4, CLK3, CLK2, MAP3K9, ILK, IFNG, GAB1, TLK1, TLK2, MAP2K7, MAP2K6, ADAM9, PTPRJ, PTPRK, PAN3, ROCK1, PIK3CB, PIK3CD, WNK1, PIM1, PTPDC1, MARK1, MAPK1, SPAG9, PPP1CA, MAPK6, CAMK4, EIF2S1, ATP5C1, ROR2, MAPK7, NEK4, EIF2AK3, NEK7, CDK5R1, GNAI2, NEK2, DUSP10, CHEK1, PXK, DUSP11, EPHB4, ATP6V0B, GPD1L, EPHB6, VRK3, DUSP14, D…	9.18513e-15
GO:0006793~phosphorus metabolic process	253	ALPPL2, EFNA1, SNCA, PTPN23, AURKA, AURKB, PRKX, MAP3K5, APP, PSKH1, MAP3K4, CLK3, CLK2, MAP3K9, ILK, IFNG, GAB1, TLK1, TLK2, MAP2K7, MAP2K6, ADAM9, PTPRJ, PTPRK, PAN3, ROCK1, PIK3CB, PIK3CD, WNK1, PIM1, PTPDC1, MARK1, MAPK1, SPAG9, PPP1CA, MAPK6, CAMK4, EIF2S1, ATP5C1, ROR2, MAPK7, NEK4, EIF2AK3, NEK7, CDK5R1, GNAI2, NEK2, DUSP10, CHEK1, PXK, DUSP11, EPHB4, ATP6V0B, GPD1L, EPHB6, VRK3, DUSP14, D…	9.18513e-15
GO:0010558~negative regulation of macromolecule biosynthetic process	163	MEF2C, CDX2, THRA, THRB, CBX2, ZNF254, CBX5, CTNNB1, HOXC8, SIN3A, FNTA, EIF4EBP2, TIA1, EED, BCL7A, SATB1, PTPRK, SATB2, RXRA, MECP2, CSDA, PKIA, SUZ12, HES1, HHEX, ZNF238, TRIM33, PIAS4, IFNB1, HES2, TGIF1, PRDM1, SMARCA2, EIF2AK3, EIF2C3, EIF2C4, SMARCA4, EID1, HMGB2, GCLC, SOX2, TAF9B, ITGB3, ELK3, IGF2BP3, SOX9, VDR, MEIS2, HEXIM1, TCF4, BCOR, RUNX2, DNMT3B, PGGT1B, ZNF423, MDFI, NKRF, DNMT3…	2.59588e-14
GO:0006357~regulation of transcription from RNA polymerase II promoter	200	MEF2C, CDX2, STAT5B, HOXD13, ZNF254, HOXD10, CTNNB1, APP, SIN3A, RXRB, YY1, RXRA, MECP2, MED12, PPARGC1B, HES1, MED19, MTF1, PIAS4, ZNF238, VEGFA, TGIF1, PRDM1, HOXA13, TAF9B, PLAGL1, HEXIM1, TCF4, BCOR, PLAGL2, MDFI, DNMT3A, MLL, KLF12, MAP2K1, SMAD7, SMAD5, CREBBP, SMAD4, RYBP, SMAD2, SKI, SMAD1, DLX1, NOTCH1, TCF12, NCOR2, CRYM, KLF4, ELF1, ELF2, ELF4, MITF, PPARG, GLI2, ZBTB38, ZNF148, CREG1,…	4.46066e-14
GO:0010605~negative regulation of macromolecule metabolic process	201	MEF2C, CDX2, SNCA, ZNF254, CTNNB1, BAK1, SIN3A, RAB23, BCL7A, PTPRK, RXRA, SKP2, MECP2, HES1, MAD2L1, PIAS4, ZNF238, IFNB1, HES2, TGIF1, PRDM1, EIF2AK3, EIF2C3, EIF2C4, TAF9B, IGF2BP3, MOV10, HEXIM1, TCF4, BCOR, DNMT3B, MDFI, NKRF, DNMT3A, KLF12, PAIP2, SMAD7, PHB, S100A11, SMAD4, RYBP, NDFIP2, SMAD2, SKI, SMAD1, CDC27, DLX1, SMURF2, NCOR2, CRYM, KLF4, COPS2, TSG101, PPARG, BNIP3, ZEB2, GLI2, GLI…	4.99586e-14
GO:0016481~negative regulation of transcription	142	MEF2C, CDX2, THRA, THRB, CBX2, ZNF254, CBX5, CTNNB1, HOXC8, SIN3A, EED, BCL7A, PTPRK, SATB1, SATB2, RXRA, MECP2, CSDA, PKIA, SUZ12, HES1, HHEX, ZNF238, TRIM33, PIAS4, IFNB1, HES2, TGIF1, PRDM1, SMARCA2, SMARCA4, EID1, HMGB2, GCLC, SOX2, TAF9B, ELK3, SOX9, VDR, MEIS2, HEXIM1, TCF4, BCOR, DNMT3B, RUNX2, ZNF423, MDFI, NKRF, DNMT3A, EHMT1, KLF12, CREBZF, RFX5, SMAD7, PHB, FOXA1, SMAD4, RYBP, SKI, SMA…	6.40599e-14
GO:0009890~negative regulation of biosynthetic process	167	MEF2C, CDX2, THRA, THRB, PDGFA, CBX2, ZNF254, CBX5, CTNNB1, HOXC8, SIN3A, FNTA, EIF4EBP2, TIA1, EED, BCL7A, SATB1, PTPRK, SATB2, RXRA, MECP2, CSDA, PKIA, SUZ12, HES1, HHEX, ZNF238, TRIM33, PIAS4, IFNB1, HES2, TGIF1, PRDM1, SMARCA2, EIF2AK3, EIF2C3, EIF2C4, SMARCA4, EID1, HMGB2, GCLC, SOX2, TAF9B, ITGB3, ELK3, IGF2BP3, SOX9, VDR, MEIS2, HEXIM1, TCF4, BCOR, RUNX2, DNMT3B, PGGT1B, ZNF423, MDFI, NKRF…	7.31637e-14
GO:0010604~positive regulation of macromolecule metabolic process	226	MEF2C, HRAS, CDX2, SNCA, STAT5B, HOXD13, HOXD10, CTNNB1, ZFP91, APP, IFNG, CCNA2, ADAM9, RXRB, RXRA, MED12, PPARGC1B, HES1, MAPK1, MTF1, PIAS4, VEGFA, PRDM1, HOXA13, PLAGL1, FBXO4, TCF4, DNMT3B, PLAGL2, KLF5, YEATS4, DVL3, SMAD9, MLL, KLF12, MAP2K1, SMAD7, TGFBR1, CREBBP, SMAD5, SMAD4, NDFIP2, SMAD2, SMAD1, CDC27, NOTCH1, RNF6, KLF2, KLF4, ELF1, NIF3L1, ELF4, TBX21, MITF, PPARG, GLI2, GLI3, ZBTB3…	8.53762e-14
GO:0031327~negative regulation of cellular biosynthetic process	164	MEF2C, CDX2, THRA, THRB, PDGFA, CBX2, ZNF254, CBX5, CTNNB1, HOXC8, SIN3A, EIF4EBP2, TIA1, EED, BCL7A, SATB1, PTPRK, SATB2, RXRA, MECP2, CSDA, PKIA, SUZ12, HES1, HHEX, ZNF238, TRIM33, PIAS4, IFNB1, HES2, TGIF1, PRDM1, SMARCA2, EIF2AK3, EIF2C3, EIF2C4, SMARCA4, EID1, HMGB2, GCLC, SOX2, TAF9B, ELK3, IGF2BP3, SOX9, VDR, MEIS2, HEXIM1, TCF4, BCOR, RUNX2, DNMT3B, ZNF423, MDFI, NKRF, DNMT3A, EHMT1, KLF1…	1.13798e-13
GO:0045449~regulation of transcription	542	MEF2C, HOXD13, ZNF253, MXI1, ZNF254, HOXD10, CTNNB1, APP, FLI1, MED28, PHTF2, TIGD2, PATZ1, TRAPPC2P1, CCNA2, CCAR1, PTPRK, RCOR3, RREB1, RXRB, RXRA, RCOR1, MECP2, MED12, ZNF791, MED19, MAPK1, ZNF236, ZNF238, IFNB1, ASCC3, TGIF1, TGIF2, ZNF516, ZNF133, ZNF131, MYBL1, MYBL2, ZNF226, HEXIM1, ZNF224, ZNF124, TCF4, DNMT3B, DNMT3A, YEATS4, DVL3, KLF12, MAP2K1, TGFBR1, PHB, ZNF621, ASXL1, SFMBT1, ZNF21…	1.32305e-12
GO:0051173~positive regulation of nitrogen compound metabolic process	178	MEF2C, NCBP1, HRAS, CDX2, THRA, THRB, PDGFA, STAT5B, HOXD13, CASK, CNOT7, HOXD10, CBFB, IL11, CTNNB1, GATA2, APP, MDFIC, IFNG, PDGFC, DDAH1, CCNA2, INSR, EGFR, SATB2, MYO6, RXRB, RXRA, MED12, ARID1A, PPARGC1B, JUNB, TNKS2, HES1, HHEX, MAPK1, EP300, HIF1A, MTF1, VEGFA, NFE2L2, SMARCA1, SMARCA2, SMARCA4, CNBP, HMGB2, HOXA13, ADORA2B, SOX2, SOX4, ABCA1, SOX9, ARNT, PLAGL1, MEIS2, BLOC1S2, RNF168, RN…	1.3316e-12
GO:0015031~protein transport	202	C16ORF70, VPS33A, RAB1A, SSR1, HOOK1, IFNG, RAB23, VPS4B, VPS13A, TLK1, RAB21, VTI1B, MAPK1, RAB18, RAB14, RAB13, NUP43, MTX2, ARF6, ARF5, RAB40B, STX12, MACF1, STX16, NUP50, TMED10, NUP54, TRAM1, SEC23IP, RGPD6, RGPD5, SRP54, TAOK2, ARFIP1, C18ORF55, ARF1, RABEP1, ARF3, PCNA, GOSR2, TSG101, ZMAT3, PPARG, VPS37A, AP3S1, GLI3, AP1S3, COPB2, AP1S1, AP1S2, SEH1L, SRPR, ZFYVE9, KDELR1, FGF2, LYN, SNU…	1.39677e-12
GO:0045184~establishment of protein localization	203	C16ORF70, VPS33A, RAB1A, SSR1, HOOK1, IFNG, RAB23, VPS4B, VPS13A, TLK1, RAB21, VTI1B, MAPK1, RAB18, RAB14, RAB13, NUP43, MTX2, ARF6, ARF5, RAB40B, STX12, MACF1, STX16, NUP50, TMED10, NUP54, TRAM1, SEC23IP, RGPD6, RGPD5, SRP54, TAOK2, ARFIP1, C18ORF55, ARF1, RABEP1, ARF3, PCNA, GOSR2, TSG101, ZMAT3, PPARG, VPS37A, AP3S1, GLI3, AP1S3, COPB2, AP1S1, AP1S2, SEH1L, SRPR, ZFYVE9, KDELR1, FGF2, LYN, SNU…	1.61526e-12
GO:0010033~response to organic substance	193	ADCY3, PTGS2, SNCA, STAT5B, ADCY6, AURKA, CTNNB1, GOT2, CD44, GAB1, IFNG, VPS4B, CREB3L2, CHRNA5, RARA, FAS, CCNA2, ADAM9, GATM, RXRA, AARS, PPARGC1B, MAPK1, GRB10, RYR2, EIF2AK3, CYP1B1, TXN2, TAF9B, HMGCS1, ACP2, AHSG, KRAS, IDH1, MAP2K1, TGFBR1, TGFBR2, ACACA, SMAD2, SMAD1, EPS8, TGFBR3, PARP1, LDLR, PPARG, AP3S1, PTEN, ASAH1, EDNRA, ACTR3, HSPH1, CCNE1, MYC, KCNMA1, LYN, MMP14, MMP13, CCND1, …	1.79257e-12
GO:0046907~intracellular transport	179	NCBP1, XPO1, NRBP1, AP1G1, ATP6AP1, C16ORF70, SRP19, SSR1, HOOK1, STARD3, BAK1, APP, IFNG, PUM1, VPS4B, VPS13A, TLK1, TRAPPC2P1, SCAMP1, MCM3AP, NUP133, SCAMP3, OPA1, MYO6, KIF5B, VTI1B, MYH4, NUPL2, TIMM8B, BCAP31, HHEX, MAPK1, CAMK4, ATP2C1, TXNDC5, RAB14, SDCBP, RYR2, TRAPPC1, DST, VPS26A, SEC61G, BAT1, ARL6IP1, MYL6, DERL2, DERL1, STX7, NAPG, STAM2, MTX2, SNX2, GIPC1, CTSA, ABCA1, STX12, MACF…	3.20943e-12
GO:0045935~positive regulation of nucleobase, nucleoside, nucleotide and nucleic acid metabolic process	172	MEF2C, NCBP1, HRAS, CDX2, THRA, THRB, PDGFA, STAT5B, HOXD13, CASK, CNOT7, HOXD10, CBFB, IL11, CTNNB1, GATA2, APP, MDFIC, IFNG, PDGFC, CCNA2, INSR, SATB2, MYO6, RXRB, RXRA, MED12, ARID1A, PPARGC1B, JUNB, TNKS2, HES1, HHEX, MAPK1, EP300, HIF1A, MTF1, VEGFA, NFE2L2, SMARCA1, SMARCA2, SMARCA4, CNBP, HMGB2, HOXA13, ADORA2B, SOX2, SOX4, ABCA1, SOX9, ARNT, PLAGL1, MEIS2, BLOC1S2, RNF168, RNF10, TCF4, RU…	3.42493e-12
GO:0045934~negative regulation of nucleobase, nucleoside, nucleotide and nucleic acid metabolic process	148	MEF2C, CDX2, THRA, THRB, CBX2, ZNF254, CBX5, CTNNB1, HOXC8, SIN3A, EED, BCL7A, PTPRK, SATB1, SATB2, RXRA, MECP2, CSDA, PKIA, SUZ12, HES1, HHEX, ZNF238, TRIM33, PIAS4, IFNB1, HES2, TGIF1, PRDM1, SMARCA2, SMARCA4, EID1, HMGB2, GCLC, SOX2, TAF9B, ELK3, SOX9, VDR, MEIS2, HEXIM1, TCF4, BCOR, RUNX2, DNMT3B, ZNF423, MDFI, NKRF, DNMT3A, EHMT1, KLF12, CREBZF, RFX5, SMAD7, PHB, FOXA1, SMAD4, S100A11, RYBP,…	4.42857e-12
GO:0016310~phosphorylation	206	ALPPL2, EFNA1, SNCA, AURKA, AURKB, PRKX, MAP3K5, APP, PSKH1, MAP3K4, CLK3, CLK2, MAP3K9, ILK, IFNG, GAB1, TLK1, TLK2, MAP2K7, MAP2K6, ADAM9, PAN3, ROCK1, PIK3CB, PIK3CD, WNK1, PIM1, MARK1, SPAG9, MAPK1, CAMK4, MAPK6, EIF2S1, ATP5C1, ROR2, MAPK7, NEK4, EIF2AK3, NEK7, CDK5R1, GNAI2, NEK2, CHEK1, PXK, EPHB4, ATP6V0B, EPHB6, VRK3, MDFI, MAP2K1, TAOK2, SMAD7, TGFBR1, MAP2K4, TGFBR2, TAOK3, SMAD2, EPHA…	1.09258e-11
GO:0051172~negative regulation of nitrogen compound metabolic process	148	MEF2C, CDX2, THRA, THRB, CBX2, ZNF254, CBX5, CTNNB1, HOXC8, SIN3A, EED, BCL7A, PTPRK, SATB1, SATB2, RXRA, MECP2, CSDA, PKIA, SUZ12, HES1, HHEX, ZNF238, TRIM33, PIAS4, IFNB1, HES2, TGIF1, PRDM1, SMARCA2, SMARCA4, EID1, HMGB2, GCLC, SOX2, TAF9B, ELK3, SOX9, VDR, MEIS2, HEXIM1, TCF4, BCOR, RUNX2, DNMT3B, ZNF423, MDFI, NKRF, DNMT3A, EHMT1, KLF12, CREBZF, RFX5, SMAD7, PHB, FOXA1, SMAD4, S100A11, RYBP,…	1.34236e-11
GO:0008104~protein localization	221	C16ORF70, AURKB, MXI1, VPS33A, RAB1A, CTNNB1, SSR1, HOOK1, VPS13C, IFNG, VPS4B, RAB23, VPS13A, TLK1, RAB21, PTPRK, VTI1B, MAPK1, RAB18, RAB14, RAB13, NUP43, CCDC99, MTX2, ARF6, ARF5, RAB40B, STX12, MACF1, STX16, NUP50, TMED10, NUP54, TRAM1, SEC23IP, MDFI, RGPD6, RGPD5, SRP54, TAOK2, ARFIP1, C18ORF55, ARF1, RABEP1, ARF3, PCNA, GOSR2, TSG101, ZMAT3, PPARG, VPS37A, AP3S1, GLI3, AP1S3, COPB2, AP1S1, …	2.28673e-11
GO:0051254~positive regulation of RNA metabolic process	139	MEF2C, NCBP1, CDX2, THRA, THRB, STAT5B, CASK, HOXD13, CNOT7, HOXD10, CBFB, IL11, CTNNB1, GATA2, APP, MDFIC, IFNG, SATB2, MYO6, RXRB, RXRA, MED12, ARID1A, PPARGC1B, JUNB, HES1, HHEX, EP300, HIF1A, MTF1, VEGFA, NFE2L2, SMARCA1, SMARCA2, SMARCA4, CNBP, HMGB2, HOXA13, SOX2, SOX4, SOX9, ARNT, PLAGL1, MEIS2, TCF4, RUNX1, ASF1A, RUNX2, PLAGL2, TAF2, TAF1, YEATS4, DVL3, MLL, EPAS1, MAP2K1, KLF12, MAFB, C…	2.54365e-11
GO:0006468~protein amino acid phosphorylation	177	PRPF4B, NRBP1, EFNA1, TBK1, TTK, CASK, AURKA, AURKB, PRKX, CSNK2A2, MAP3K5, APP, MAP3K4, PSKH1, CLK3, MDFIC, CLK2, MAP3K9, ILK, IFNG, GAB1, STK39, TLK1, PRKACB, TLK2, FRS2, MAP2K7, INSR, MAP2K6, ADAM9, EGFR, TWF1, PAN3, ROCK1, PIK3CB, PIK3CD, WNK1, PIM1, STK4, WEE1, MARK1, MAP4K3, SPAG9, MAP4K4, MAPK1, MAP4K5, CAMK4, MAPK6, EIF2S1, TESK1, ROR2, CSNK1G3, MAPK7, NEK4, EIF2AK3, NEK7, CAV2, CDK5R1, A…	4.14838e-11
GO:0010628~positive regulation of gene expression	159	MEF2C, CDX2, THRA, THRB, STAT5B, HOXD13, CASK, CNOT7, HOXD10, CBFB, IL11, CTNNB1, GATA2, APP, MDFIC, IFNG, CCNA2, SATB2, MYO6, RXRB, RXRA, MED12, ARID1A, PPARGC1B, JUNB, HES1, HHEX, MAPK1, EP300, HIF1A, MTF1, VEGFA, PRDM1, NFE2L2, SMARCA1, SMARCA2, SMARCA4, CNBP, HMGB2, RAG1AP1, HOXA13, SOX2, SOX4, SOX9, ARNT, PLAGL1, MEIS2, BLOC1S2, RNF10, TCF4, RUNX1, ASF1A, RUNX2, DNMT3B, PLAGL2, ZNF423, KLF5,…	4.97208e-11
GO:0010557~positive regulation of macromolecule biosynthetic process	174	MEF2C, HRAS, CDX2, THRA, THRB, PDGFA, STAT5B, HOXD13, CASK, TLR4, CNOT7, HOXD10, CBFB, IL11, CTNNB1, GATA2, APP, FNTA, MDFIC, IFNG, PDGFC, CCNA2, INSR, IRS2, SATB2, MYO6, RXRB, RXRA, MED12, ARID1A, IRS1, PPARGC1B, JUNB, TNKS2, HES1, HHEX, MAPK1, EP300, HIF1A, MTF1, VEGFA, NFE2L2, SMARCA1, SMARCA2, SMARCA4, CNBP, HMGB2, HOXA13, SOX2, SOX4, SOX9, ARNT, PLAGL1, MEIS2, BLOC1S2, RNF10, DYRK2, TCF4, RU…	5.14373e-11
GO:0045893~positive regulation of transcription, DNA-dependent	137	MEF2C, CDX2, THRA, THRB, STAT5B, CASK, HOXD13, CNOT7, HOXD10, CBFB, IL11, CTNNB1, GATA2, APP, MDFIC, IFNG, SATB2, MYO6, RXRB, RXRA, MED12, ARID1A, PPARGC1B, JUNB, HES1, HHEX, EP300, HIF1A, MTF1, VEGFA, NFE2L2, SMARCA1, SMARCA2, SMARCA4, CNBP, HMGB2, HOXA13, SOX2, SOX4, SOX9, ARNT, PLAGL1, MEIS2, TCF4, RUNX1, ASF1A, RUNX2, PLAGL2, TAF2, TAF1, YEATS4, DVL3, MLL, EPAS1, KLF12, MAFB, CREBBP, SMAD5, F…	5.43284e-11
GO:0009891~positive regulation of biosynthetic process	180	MEF2C, HRAS, CDX2, THRA, THRB, PDGFA, STAT5B, HOXD13, CASK, TLR4, CNOT7, HOXD10, CBFB, IL11, CTNNB1, GATA2, APP, FNTA, MDFIC, IFNG, PDGFC, DDAH1, CCNA2, INSR, EGFR, IRS2, SATB2, MYO6, RXRB, RXRA, MED12, ARID1A, IRS1, PPARGC1B, JUNB, TNKS2, HES1, HHEX, MAPK1, EP300, HIF1A, MTF1, VEGFA, NFE2L2, SMARCA1, SMARCA2, SMARCA4, CNBP, HMGB2, HOXA13, ADORA2B, SOX2, SOX4, ABCA1, SOX9, ARNT, PLAGL1, MEIS2, BL…	2.14893e-10
GO:0031328~positive regulation of cellular biosynthetic process	178	MEF2C, HRAS, CDX2, THRA, THRB, PDGFA, STAT5B, HOXD13, CASK, TLR4, CNOT7, HOXD10, CBFB, IL11, CTNNB1, GATA2, APP, MDFIC, IFNG, PDGFC, DDAH1, CCNA2, INSR, EGFR, IRS2, SATB2, MYO6, RXRB, RXRA, MED12, ARID1A, IRS1, PPARGC1B, JUNB, TNKS2, HES1, HHEX, MAPK1, EP300, HIF1A, MTF1, VEGFA, NFE2L2, SMARCA1, SMARCA2, SMARCA4, CNBP, HMGB2, HOXA13, ADORA2B, SOX2, SOX4, ABCA1, SOX9, ARNT, PLAGL1, MEIS2, BLOC1S2,…	2.22271e-10
GO:0007049~cell cycle	195	ADCY3, RAD51C, MRPL41, TUBB2B, AIF1, AURKA, AURKB, WTAP, CD2AP, CTNNB1, CUL2, APP, ILK, IFNG, VPS4B, TLK1, TLK2, CCNA2, MAP2K6, STAG2, STAG1, CCAR1, CGRRF1, PDPN, SKP2, PIM1, RAD1, MAPK1, PPP1CA, MAD2L1, MAPK6, ZWINT, MAPK7, NEK4, NUP43, CCDC99, NEK2, CHEK1, PLAGL1, MACF1, NCAPG2, CDC123, LFNG, YEATS4, MLL, MAP2K1, CDC27, ATM, NOTCH2, DMTF1, CHAF1A, CCNT2, TSG101, CCNT1, SENP5, DAXX, CCNE2, CCNE1…	4.26837e-10
GO:0042127~regulation of cell proliferation	197	HRAS, CDX2, PTGS2, AIF1, STAT5B, STRN, HOXD13, MXI1, CTNNB1, SSR1, ZFP91, CUL2, ILK, SERPINE1, IFNG, CCNA2, PTPRK, CGRRF1, PRAME, RXRA, EFNB1, HES1, MAPK1, IFNB1, F3, VEGFA, MNT, TGIF1, PMP22, GNAI2, IFI30, CHEK1, KRAS, AGGF1, CDC123, KLF5, MLL, SPHK2, BECN1, TGFBR1, PHB, TGFBR2, S100A11, SMAD4, SMAD2, SKI, SMAD1, NOTCH2, LAMA1, NOTCH1, DLX6, TGFBR3, MAB21L1, KLF4, PLAU, TSG101, MARCKSL1, MITF, P…	4.58547e-10
GO:0045892~negative regulation of transcription, DNA-dependent	108	MEF2C, CDX2, CBX2, ZNF254, CTNNB1, CBX5, HOXC8, SIN3A, SATB1, SATB2, RXRA, MECP2, CSDA, PKIA, HES1, SUZ12, HHEX, PIAS4, ZNF238, TGIF1, PRDM1, SMARCA2, SMARCA4, EID1, SOX2, TAF9B, SOX9, VDR, MEIS2, HEXIM1, BCOR, TCF4, DNMT3B, MDFI, DNMT3A, EHMT1, KLF12, RFX5, SMAD7, FOXA1, RYBP, SMAD4, SMAD2, SKI, FOXP2, CDKN1C, HDAC4, DLX1, HDAC2, CDKN1B, NEDD4, DNMT1, HIVEP1, CRYM, NCOR2, DNAJB6, KLF4, ARID4A, T…	4.84132e-10
GO:0045941~positive regulation of transcription	152	MEF2C, CDX2, THRA, THRB, STAT5B, HOXD13, CASK, CNOT7, HOXD10, CBFB, IL11, CTNNB1, GATA2, APP, MDFIC, IFNG, CCNA2, SATB2, MYO6, RXRB, RXRA, MED12, ARID1A, PPARGC1B, JUNB, HES1, HHEX, MAPK1, EP300, HIF1A, MTF1, VEGFA, NFE2L2, SMARCA1, SMARCA2, SMARCA4, CNBP, HMGB2, HOXA13, SOX2, SOX4, SOX9, ARNT, PLAGL1, MEIS2, BLOC1S2, RNF10, TCF4, RUNX1, ASF1A, RUNX2, PLAGL2, ZNF423, KLF5, TAF2, TAF1, YEATS4, DVL…	5.07801e-10
GO:0051253~negative regulation of RNA metabolic process	109	MEF2C, CDX2, CBX2, ZNF254, CBX5, CTNNB1, HOXC8, SIN3A, SATB1, SATB2, RXRA, MECP2, CSDA, PKIA, HES1, SUZ12, HHEX, PIAS4, ZNF238, TGIF1, PRDM1, SMARCA2, SMARCA4, EID1, SOX2, TAF9B, SOX9, VDR, MEIS2, HEXIM1, BCOR, TCF4, DNMT3B, MDFI, DNMT3A, EHMT1, KLF12, RFX5, SMAD7, FOXA1, RYBP, SMAD4, SMAD2, SKI, FOXP2, CDKN1C, HDAC4, DLX1, HDAC2, CDKN1B, NEDD4, DNMT1, HIVEP1, CRYM, NCOR2, DNAJB6, KLF4, ARID4A, T…	5.99835e-10
GO:0042325~regulation of phosphorylation	130	ADCY3, HMGCR, PDGFA, EFNA1, ADCY6, TTK, TLR4, IL11, BAK1, ZFP91, MAP3K5, APP, MAP3K4, CDKN2A, MDFIC, MAP3K9, ILK, IFNG, GAB1, PDGFC, RAPGEF3, PRKACB, FRS2, INSR, MAP2K6, ADAM9, EGFR, RBL2, SOCS3, PIK3CB, SOCS1, PIM1, PKIA, PPP1CB, IRS1, SPAG9, MAP4K5, CDK5R1, GNAI2, ADORA2B, BMPR2, CHEK1, CCNG1, KRAS, HEXIM1, RAC1, AXIN1, MDFI, TAOK2, SPHK2, MAP2K1, SMAD7, TGFBR1, TGFBR2, MET, SMAD4, CDKN1C, CDKN…	1.65488e-09
GO:0042981~regulation of apoptosis	198	MEF2C, HRAS, PTGS2, SNCA, STAT5B, BAK1, ZFP91, CUL2, MAP3K5, APP, CD44, ILK, IFNG, NGFRAP1, FAS, MAP2K6, ADAM9, PRAME, ROCK1, RXRA, AARS, SKP2, PIM1, BCL2L11, MAPK1, IFNB1, F3, TXNDC5, VEGFA, MNT, RYR2, EIF2AK3, CDK5R1, HOXA13, TAF9B, BCL2L2, PLAGL1, SERINC3, KRAS, RAC1, PLAGL2, SPHK2, BECN1, TGFBR1, PHB, ATM, CIDEC, NOTCH2, DLX1, NOTCH1, EPHA7, SFRP1, RTN4, NUAK2, ZMAT3, FASTK, MITF, BNIP3, GLI3…	1.66514e-09
GO:0010941~regulation of cell death	200	MEF2C, HRAS, PTGS2, SNCA, STAT5B, BAK1, ZFP91, CUL2, MAP3K5, APP, CD44, ILK, IFNG, NGFRAP1, FAS, MAP2K6, ADAM9, PRAME, ROCK1, RXRA, AARS, SKP2, PIM1, BCL2L11, MAPK1, IFNB1, F3, TXNDC5, VEGFA, MNT, RYR2, EIF2AK3, CDK5R1, HOXA13, TAF9B, BCL2L2, PLAGL1, SERINC3, KRAS, RAC1, PLAGL2, SPHK2, BECN1, TGFBR1, PHB, ATM, CIDEC, NOTCH2, DLX1, NOTCH1, EPHA7, SFRP1, RTN4, NUAK2, ZMAT3, FASTK, MITF, BNIP3, GLI3…	1.73682e-09
GO:0043067~regulation of programmed cell death	199	MEF2C, HRAS, PTGS2, SNCA, STAT5B, BAK1, ZFP91, CUL2, MAP3K5, APP, CD44, ILK, IFNG, NGFRAP1, FAS, MAP2K6, ADAM9, PRAME, ROCK1, RXRA, AARS, SKP2, PIM1, BCL2L11, MAPK1, IFNB1, F3, TXNDC5, VEGFA, MNT, RYR2, EIF2AK3, CDK5R1, HOXA13, TAF9B, BCL2L2, PLAGL1, SERINC3, KRAS, RAC1, PLAGL2, SPHK2, BECN1, TGFBR1, PHB, ATM, CIDEC, NOTCH2, DLX1, NOTCH1, EPHA7, SFRP1, RTN4, NUAK2, ZMAT3, FASTK, MITF, BNIP3, GLI3…	2.14405e-09
GO:0000122~negative regulation of transcription from RNA polymerase II promoter	86	MEF2C, CDX2, NR6A1, PPARG, CBX2, PAWR, PAX3, GLI2, ZNF254, CTNNB1, SAP30, HOXC8, SIN3A, ZNF148, POU4F2, ATF7IP, EGR1, ZNF281, SATB1, SATB2, SP100, RXRA, MECP2, LEF1, TLE1, RB1, FOSB, CSDA, RBBP7, MBD2, PKIA, NRIP1, SUZ12, HES1, CTNNBIP1, HHEX, ZNF238, PIAS4, HIPK2, TGIF1, MDM2, ZFPM2, PRDM1, SMARCA2, SMARCA4, EID1, MTDH, TNF, SOX2, TAF9B, VDR, ORC2L, MEIS2, HEXIM1, BCL6, BCOR, TCF4, MDFI, DNMT3A,…	2.17565e-09
GO:0019220~regulation of phosphate metabolic process	133	ADCY3, HMGCR, PDGFA, EFNA1, ADCY6, TTK, TLR4, IL11, BAK1, ZFP91, MAP3K5, APP, MAP3K4, CDKN2A, MDFIC, MAP3K9, ILK, IFNG, GAB1, PDGFC, RAPGEF3, PRKACB, FRS2, INSR, MAP2K6, ADAM9, EGFR, RBL2, SOCS3, PIK3CB, SOCS1, PIM1, PKIA, PPP1CB, IRS1, SPAG9, MAP4K5, CDK5R1, ADORA2B, GNAI2, BMPR2, CHEK1, CCNG1, KRAS, HEXIM1, RAC1, AXIN1, MDFI, TAOK2, SPHK2, MAP2K1, SMAD7, TGFBR1, TGFBR2, MET, SMAD4, ITGA2, CDKN1…	2.99436e-09
GO:0051174~regulation of phosphorus metabolic process	133	ADCY3, HMGCR, PDGFA, EFNA1, ADCY6, TTK, TLR4, IL11, BAK1, ZFP91, MAP3K5, APP, MAP3K4, CDKN2A, MDFIC, MAP3K9, ILK, IFNG, GAB1, PDGFC, RAPGEF3, PRKACB, FRS2, INSR, MAP2K6, ADAM9, EGFR, RBL2, SOCS3, PIK3CB, SOCS1, PIM1, PKIA, PPP1CB, IRS1, SPAG9, MAP4K5, CDK5R1, ADORA2B, GNAI2, BMPR2, CHEK1, CCNG1, KRAS, HEXIM1, RAC1, AXIN1, MDFI, TAOK2, SPHK2, MAP2K1, SMAD7, TGFBR1, TGFBR2, MET, SMAD4, ITGA2, CDKN1…	2.99436e-09
GO:0009719~response to endogenous stimulus	116	ADCY3, THRA, PTGS2, PDGFA, STAT5B, ADCY6, PDE3B, AURKA, MMP3, CTNNB1, EIF4EBP2, GATA3, GAB1, RARA, LOX, PRKACB, FAS, INSR, CCNA2, ADAM9, IRS2, GATM, SOCS3, RXRA, SOCS1, AARS, SOCS7, IRS1, PPARGC1B, JUNB, MAPK1, GRB10, EP300, SLC25A36, COL1A1, ME1, CAV2, HMGB2, GCLC, GRB2, TXN2, HMGCS1, SRC, AHSG, KRAS, IDH1, MAP2K1, TGFBR1, TGFBR2, NR4A2, ITGA2, NR4A3, SMAD1, CPS1, CDKN1A, ALDH2, TGFBR3, PARP1, L…	3.37081e-09
GO:0006350~transcription	433	MEF2C, HOXD13, MXI1, ZNF253, ZNF254, HOXD10, CTNNB1, FLI1, MED28, PHTF2, PATZ1, TRAPPC2P1, CCAR1, RCOR3, RREB1, RXRB, RCOR1, RXRA, MECP2, MED12, ZNF791, MED19, ZNF236, ZNF238, ASCC3, TGIF1, TGIF2, ZNF516, ZNF133, ZNF131, AHCTF1, MYBL1, MYBL2, DIDO1, ZNF226, HEXIM1, ZNF224, ZNF124, TCF4, YEATS4, KLF12, ZNF621, ASXL1, ZNF217, PARP1, ELF1, ZNF292, ELF2, BACH2, ELF4, ZNF532, EZH2, DAXX, C10ORF137, ZN…	4.22015e-09
GO:0032268~regulation of cellular protein metabolic process	129	NCBP1, PDGFA, EIF5, SNCA, TTK, TLR4, IL11, BAK1, ZFP91, MAP3K5, APP, FNTA, EIF4EBP2, CDKN2A, MDFIC, MAP3K9, TIA1, HRSP12, IFNG, GAB1, RAB23, PUM1, EIF1, PDGFC, RAPGEF3, PUM2, INSR, ADAM9, EGFR, SOCS3, SOCS1, PSMA1, MAPK1, MAP4K5, EP300, MAD2L1, PIAS4, EIF2S1, RNF139, EIF2AK3, EIF2C3, EIF2C4, GCLC, BMPR2, GIPC1, ITGB3, IGF2BP3, FBXO4, UBE2D1, DNMT3B, AXIN1, MDFI, TAF1, MLL, SMAD7, PAIP2, TGFBR1, I…	9.92794e-09
GO:0009725~response to hormone stimulus	106	ADCY3, THRA, PTGS2, PDGFA, STAT5B, ADCY6, PDE3B, AURKA, CTNNB1, EIF4EBP2, GATA3, GAB1, RARA, LOX, PRKACB, FAS, INSR, CCNA2, ADAM9, IRS2, GATM, SOCS3, RXRA, SOCS1, SOCS7, IRS1, PPARGC1B, JUNB, MAPK1, GRB10, EP300, SLC25A36, COL1A1, ME1, CAV2, HMGB2, GCLC, GRB2, TXN2, SRC, AHSG, KRAS, IDH1, MAP2K1, TGFBR1, TGFBR2, ITGA2, NR4A3, CPS1, CDKN1A, ALDH2, TGFBR3, PARP1, LDLR, PPARG, AP3S1, RHOQ, UQCRFS1, …	1.38477e-08
GO:0070727~cellular macromolecule localization	116	XPO1, AP1G1, ATP6AP1, C16ORF70, AURKB, SRP19, SSR1, CTNNB1, IFNG, TLK1, EGFR, MCM3AP, PTPRK, MYO6, VTI1B, NUPL2, TIMM8B, TNKS2, BCAP31, MAPK1, SDCBP, SEC61G, ARL6IP1, DERL2, CCDC99, DERL1, STX7, NAPG, STAM2, MTX2, SNX2, CTSA, GIPC1, STX12, MACF1, STX16, NUP54, SEC23IP, TRAM1, SEC61A1, SEC61A2, AP2M1, SRP54, TAOK2, CASC3, ARFIP1, VCP, PRICKLE1, NEDD4, PCNA, SPTBN1, GOSR2, XPO7, SEC24A, AP3S1, PEX3…	1.40441e-08
GO:0034613~cellular protein localization	115	XPO1, AP1G1, ATP6AP1, C16ORF70, AURKB, SRP19, SSR1, CTNNB1, IFNG, TLK1, EGFR, MCM3AP, PTPRK, MYO6, VTI1B, NUPL2, TIMM8B, TNKS2, BCAP31, MAPK1, SDCBP, SEC61G, ARL6IP1, DERL2, CCDC99, DERL1, STX7, NAPG, STAM2, MTX2, SNX2, CTSA, GIPC1, STX12, MACF1, STX16, NUP54, SEC23IP, TRAM1, SEC61A1, SEC61A2, AP2M1, SRP54, TAOK2, ARFIP1, VCP, PRICKLE1, NEDD4, PCNA, SPTBN1, GOSR2, XPO7, SEC24A, AP3S1, PEX3, CLTC,…	1.78453e-08
GO:0051252~regulation of RNA metabolic process	378	MEF2C, CDX2, STAT5B, SYNCRIP, HOXD13, ZNF253, ZNF254, RAB1A, HOXD10, CTNNB1, APP, FLI1, SIN3A, IFNG, CREB3L2, RARA, PATZ1, TRAPPC2P1, PITX2, RREB1, RXRB, YY1, RXRA, MED12, MECP2, ZNF791, PPARGC1B, MED19, HES1, ZNF236, ZNF238, RAB18, PIAS4, MTF1, SERBP1, HES2, VEGFA, MNT, TGIF1, PRDM2, TGIF2, PRDM1, HOXA13, ZNF133, ZNF131, TAF9B, MYBL1, PLAGL1, TCF20, ZNF226, ZNF224, HEXIM1, HOXA10, ZNF124, PABPC1…	2.3005e-08
GO:0001944~vasculature development	79	NRP2, RTN4, CDX2, LMO2, PDGFA, ATP5B, DICER1, JAG1, CXCL12, MMP2, PTEN, CTNNB1, AKT1, EDNRA, BAK1, CD44, CTGF, ROBO1, CXCR4, CASP8, RHOB, QKI, LOX, FGF2, PTPRJ, RECK, SGPL1, PDPN, EFNB2, MMP14, NCL, JUNB, PNPLA6, CRKL, HIF1A, EREG, VEGFA, COL1A2, AAMP, ZFPM2, FOXC1, COL1A1, SMARCA4, ACVR1, COL3A1, CDH2, ELK3, TCF7L2, ZFP36L1, CHD7, AGGF1, PTK2B, THBS1, PLXND1, PPAP2B, C1GALT1, RASA1, KLF5, B4GALT…	5.12801e-08
GO:0051726~regulation of cell cycle	96	CCNT2, XPO1, PTGS2, CEP76, CCNT1, STAT5B, TTK, PDCD4, PTEN, CSNK2A2, CCNE2, AKT1, CDC42, BAK1, APP, CDKN2A, FNTA, MTBP, RHOB, TPR, INSR, MYC, CCNA2, ZW10, DLG1, EGFR, CDC7, CDC6, PTPRK, CCNK, PIM1, SKP2, CDK6, RB1, HERC2, CDK4, PPP1CB, PKIA, JUNB, GTF2H1, RBBP8, RAD1, INHBA, CCND1, MAD2L1, EREG, CCND2, ZWINT, MNT, ADAM17, MDM2, PEBP1, FOXC1, CHFR, GADD45B, GADD45A, SMARCA4, CAV2, CDK5R1, TNF, HOX…	8.11567e-08
GO:0001568~blood vessel development	77	NRP2, RTN4, CDX2, LMO2, PDGFA, ATP5B, DICER1, JAG1, CXCL12, MMP2, PTEN, CTNNB1, AKT1, EDNRA, BAK1, CD44, CTGF, ROBO1, CXCR4, CASP8, RHOB, QKI, LOX, FGF2, PTPRJ, RECK, SGPL1, MMP14, NCL, JUNB, PNPLA6, CRKL, HIF1A, EREG, VEGFA, COL1A2, AAMP, ZFPM2, FOXC1, COL1A1, SMARCA4, ACVR1, COL3A1, CDH2, ELK3, TCF7L2, ZFP36L1, CHD7, AGGF1, PTK2B, PLXND1, THBS1, PPAP2B, C1GALT1, RASA1, KLF5, B4GALT1, CCM2, EPAS…	8.78226e-08
GO:0006886~intracellular protein transport	105	XPO1, AP1G1, ATP6AP1, C16ORF70, SRP19, SSR1, IFNG, TLK1, MCM3AP, MYO6, VTI1B, NUPL2, TIMM8B, BCAP31, MAPK1, SDCBP, SEC61G, ARL6IP1, DERL2, STX7, DERL1, NAPG, MTX2, STAM2, SNX2, CTSA, GIPC1, STX12, MACF1, STX16, NUP54, SEC23IP, TRAM1, SEC61A1, SEC61A2, AP2M1, SRP54, TAOK2, ARFIP1, VCP, PRICKLE1, NEDD4, PCNA, SPTBN1, GOSR2, XPO7, SEC24A, AP3S1, PEX3, CLTC, GLI3, AKT1, AP1S3, COPB2, AP1S1, AP1S2, SR…	8.86711e-08
GO:0000278~mitotic cell cycle	104	TUBB2B, TTK, AURKA, AURKB, CD2AP, CUL2, APP, CDKN2A, TARDBP, CCNA2, STAG2, STAG1, EGFR, SGOL1, PIM1, SKP2, PPP1CB, WEE1, PSMA1, MAD2L1, ZWINT, CLIP1, STMN1, NEK4, NUP43, CCDC99, NEK2, NEDD9, CHEK1, CCNG1, NIPBL, NCAPG2, CDC123, CLASP2, UBE2D1, TAF2, YEATS4, TAF1, MAP2K1, CDC27, CDKN1C, NEDD1, PSMC6, CDKN1A, CDKN1B, PLK2, AKT1, CCNE1, SEH1L, MTBP, PSMD5, USP16, PSMD7, ZW10, KHDRBS1, CDC7, CDC6, CC…	9.61171e-08
GO:0033554~cellular response to stress	144	MORF4L1, RAD51C, SNCA, SETX, NONO, MAP3K5, MAP3K4, MDFIC, MAP3K9, IFNG, INSIG1, GAB1, TLK1, TLK2, CRY1, MAP2K7, CCNA2, MAP2K6, PTPRK, NUDT1, MYO6, POLH, C11ORF30, RXRA, AARS, TOPBP1, PPP1CB, RAD1, MAP4K3, MAPK1, MAP4K5, HIF1A, EIF2S1, ROR2, NFE2L2, EIF2AK3, WNT5A, RAD23B, DERL2, HMGB2, DERL1, ADORA2B, DUSP10, BMPR2, MAP4K2, CHEK1, UBE2V2, OBFC2A, ARNT, RNF168, ERO1L, DYRK2, ASF1A, MDFI, DHX9, CCM…	9.84521e-08
GO:0045944~positive regulation of transcription from RNA polymerase II promoter	104	MEF2C, THRA, THRB, STAT5B, CASK, HOXD13, CNOT7, CBFB, HOXD10, IL11, CTNNB1, GATA2, APP, SATB2, MYO6, RXRB, RXRA, MED12, JUNB, PPARGC1B, HES1, HHEX, HIF1A, EP300, MTF1, VEGFA, SMARCA2, SMARCA4, HMGB2, CNBP, HOXA13, SOX2, SOX9, ARNT, PLAGL1, MEIS2, RUNX1, RUNX2, PLAGL2, TAF2, TAF1, MLL, KLF12, EPAS1, MAFB, FOXA1, SMAD5, CREBBP, NR4A2, SMAD4, SMAD2, SMAD1, NR4A3, HDAC4, NOTCH1, HDAC2, KLF4, ELF1, EL…	1.06653e-07
GO:0008284~positive regulation of cell proliferation	113	HRAS, CDX2, PTGS2, PDGFA, ATP6AP1, STAT5B, TTK, IL15, SSR1, IL11, ZFP91, FNTA, ILK, IFNG, PDGFC, INSR, CCNA2, EGFR, IRS2, PRAME, EFNB1, PPP1CB, IRS1, SUZ12, HES1, MAPK1, HIF1A, F3, VEGFA, TGIF1, DERL2, CNBP, GNAI2, SOX2, SOX4, ARNT, KRAS, AGGF1, BLOC1S2, CDC123, RUNX2, PGGT1B, DNAJA2, B4GALT1, KLF5, SPHK2, TGFBR1, TGFBR2, ITGA2, FOXP2, LAMA1, HDAC4, NOTCH1, CDKN1A, HDAC2, CDKN1B, DLX6, MAB21L1, B…	1.08573e-07
GO:0006355~regulation of transcription, DNA-dependent	366	MEF2C, CDX2, STAT5B, HOXD13, ZNF253, ZNF254, RAB1A, HOXD10, CTNNB1, APP, FLI1, SIN3A, IFNG, CREB3L2, RARA, PATZ1, TRAPPC2P1, PITX2, RREB1, RXRB, YY1, RXRA, MED12, MECP2, ZNF791, PPARGC1B, MED19, HES1, ZNF236, ZNF238, RAB18, PIAS4, MTF1, HES2, VEGFA, MNT, TGIF1, PRDM2, TGIF2, PRDM1, HOXA13, ZNF133, ZNF131, TAF9B, MYBL1, PLAGL1, TCF20, ZNF226, ZNF224, HEXIM1, HOXA10, ZNF124, LHX8, BCOR, TCF4, DNMT3…	1.39839e-07
GO:0007389~pattern specification process	81	BMI1, CDX2, DYNC2LI1, HOXD13, ZEB2, GLI2, CXCL12, GLI3, HOXD10, CTNNB1, HOXC6, EDNRA, HOXC8, CXCR4, HOXC4, PAX7, RAB23, ASPH, FRS2, PITX2, SATB2, RAX, EFNB1, YY1, LEF1, CTNNBIP1, HES1, HHEX, ACVR2A, EYA1, CRKL, EP300, HOXC11, BTG2, HIPK1, HIPK2, VEGFA, TGIF1, ROR2, ACVR1, TSHZ1, BMPR2, TTC8, ALDH1A2, SF3B1, HOXA5, HOXA10, NKX3-1, HOXA9, BCOR, PLXND1, LFNG, AXIN1, MLLT3, APC, DVL2, MDFI, MLL, MAFB…	1.74603e-07
GO:0010608~posttranscriptional regulation of gene expression	68	NCBP1, METAP1, DICER1, EIF5, SYNCRIP, AURKA, PTEN, AKT1, APP, EIF4EBP2, CDKN2A, TIA1, HRSP12, PUM1, QKI, EIF1, PUM2, ZFP36, EIF1B, CDK4, PRKCD, EIF4G1, MAPK1, EIF4G2, EIF4A2, EIF2S1, SERBP1, VEGFA, EIF2AK3, EIF2C3, SRP9, EIF2C4, TNF, NAPG, SOX4, IFI30, GIPC1, IGF2BP3, ZFP36L1, ZFP36L2, MOV10, TNRC6C, STX12, PTK2B, BCL2, KRT7, PRKRA, BCL3, PABPC1, TNRC6B, THBS1, TNRC6A, DHX9, IL6, SMAD7, VHL, PAIP…	2.61139e-07
GO:0007243~protein kinase cascade	102	TBK1, EFNA1, THOP1, STAT5B, TIRAP, TLR4, PRKCSH, MAP3K5, MAP3K4, MDFIC, MAP3K9, IFNG, GAB1, PRKACB, RAPGEF2, INSR, MAP2K7, FRS2, MAP2K6, ADAM9, EGFR, PIK3CB, SOCS3, SOCS1, SOCS6, WNK1, IRS1, STK4, MARK1, TANK, MAP4K3, SPAG9, MAPK1, MAP4K4, MAP4K5, ROR2, MAPK7, WNT5A, GNAI2, ADORA2B, GRB2, MAP4K2, DUSP10, SRC, MDFI, CCM2, MAP2K1, TAOK2, TGFBR1, MET, MAP2K4, TAOK3, SMAD1, TGFBR3, IKBKB, PRKAG2, DAX…	3.84636e-07
GO:0007242~intracellular signaling cascade	271	ADCY3, HRAS, EFNA1, THOP1, ADCY6, STAT5B, AURKA, RAB1A, CTNNB1, MAP3K5, MAP3K4, RAB28, CTGF, MAP3K9, GAB1, IFNG, RAB23, RARA, TLK1, DEPDC1B, RAPGEF3, TLK2, RAPGEF2, CCNA2, MAP2K7, DDAH1, MAP2K6, RAB21, ADAM9, GTPBP2, ROCK1, RREB1, PIK3CB, RXRA, PIK3CD, MED12, WNK1, DEPDC1, PPARGC1B, TANK, MARK1, RAD1, RND3, MAPK1, SPAG9, RAB18, ZWINT, RAB14, ROR2, RAB13, MAPK7, ARL8B, EIF2AK3, DCBLD2, RALGPS2, CN…	4.13578e-07
GO:0043549~regulation of kinase activity	99	ADCY3, EFNA1, HMGCR, ADCY6, APP, MAP3K5, MAP3K4, CDKN2A, MDFIC, MAP3K9, ILK, GAB1, PDGFC, PRKACB, INSR, FRS2, MAP2K6, ADAM9, EGFR, RBL2, PIK3CB, PIM1, PPP1CB, IRS1, PKIA, SPAG9, MAP4K5, CDK5R1, GNAI2, ADORA2B, CHEK1, CCNG1, KRAS, HEXIM1, RAC1, MDFI, SPHK2, MAP2K1, TAOK2, TGFBR1, TGFBR2, MET, CDKN1C, CDKN1A, CDKN1B, CCNT2, PRKAG2, CCNT1, ZEB2, PRDX3, DAXX, PDCD4, PTEN, EDNRA, AKT1, CCNE2, SPRY2, C…	4.60265e-07
GO:0051272~positive regulation of cell motion	40	PDGFA, MMP9, CSF1, STAT5B, TAC1, CXCL12, IGF1R, MIA3, PTK2B, BCL2, ILK, BCL6, THBS1, FGF2, INSR, PIK3R1, ADAM9, APC, EGFR, IRS2, IL6, MAP2K1, LYN, PDPN, TGFBR1, ITGA2, CHST3, IRS1, MAPK1, SPAG9, HIF1A, PTP4A1, RRAS2, F3, VEGFA, AAMP, AMOT, HBEGF, ADAM17, JAK2	4.87293e-07
GO:0051338~regulation of transferase activity	102	ADCY3, EFNA1, HMGCR, ADCY6, MAP3K5, APP, MAP3K4, CDKN2A, MDFIC, MAP3K9, ILK, GAB1, PDGFC, PRKACB, INSR, FRS2, MAP2K6, ADAM9, EGFR, RBL2, PIK3CB, PIM1, PPP1CB, IRS1, PKIA, SPAG9, MAP4K5, CDK5R1, GNAI2, ADORA2B, CHEK1, CCNG1, SERINC5, KRAS, HEXIM1, SERINC1, RAC1, MDFI, TAOK2, SPHK2, MAP2K1, TGFBR1, TGFBR2, MET, CDKN1C, CDKN1A, CDKN1B, CCNT2, PPARG, PRKAG2, CCNT1, ZEB2, PRDX3, PDCD4, DAXX, PTEN, EDN…	4.89354e-07
GO:0022402~cell cycle process	141	ADCY3, RAD51C, TUBB2B, AIF1, TTK, AURKA, AURKB, CD2AP, CTNNB1, CUL2, APP, CDKN2A, TARDBP, ILK, IFNG, TUBG1, CCNA2, STAG2, MAP2K6, STAG1, EGFR, CGRRF1, SGOL1, SKP2, PIM1, PPP1CB, WEE1, TACC2, RAD1, PSMA1, MAD2L1, ZWINT, CLIP1, STMN1, NEK4, DST, NUP43, CCDC99, NEK2, NEDD9, CHEK1, CCNG1, SESN3, PLAGL1, NIPBL, MACF1, NCAPG2, CDC123, CLASP2, UBE2D1, LFNG, TAF2, TAF1, YEATS4, MAP2K1, CDC27, ATM, CDKN1C…	4.93522e-07
GO:0051325~interphase	42	CHEK1, AKT1, CCNE1, CUL2, APP, CDKN2A, BCL2, KRT7, CDC123, NPAT, PPP3CB, MTBP, CAMK2D, PPP3CA, KHDRBS1, CDC7, TAF2, EGFR, CDC6, TAF1, PIM1, SKP2, CDK6, RB1, CDK4, PPP1CB, RBBP8, CDKN1C, INHBA, CDKN1A, CCND1, PPM1D, CDKN1B, GSPT1, CCND2, CDK2AP1, MDM2, ADAM17, KPNA2, GADD45A, ACVR1, DNM2	5.31623e-07
GO:0051270~regulation of cell motion	63	RTN4, PDGFA, MMP9, STAT5B, JAG2, JAG1, CXCL12, PTEN, AKT1, CXCR4, SEMA3F, ILK, GAB1, SEMA3A, FGF2, INSR, ADAM9, EGFR, PTPRK, IRS2, SP100, LYN, PDPN, ACTN1, CHST3, IRS1, MAPK1, SPAG9, HIF1A, RRAS2, F3, VEGFA, AAMP, ADAM17, CSF1, TAC1, ABHD2, ITGB3, TRIB1, IGF1R, MIA3, PTK2B, BCL2, RAC1, BCL6, THBS1, PIK3R1, APC, B4GALT1, PARD6B, IL6, MAP2K1, SMAD7, TGFBR1, NF1, ITGA2, LAMA1, CDKN1B, PTP4A1, AMOT, …	5.3395e-07
GO:0043066~negative regulation of apoptosis	98	MEF2C, HRAS, SNCA, STAT5B, ZFP91, FNTA, ILK, TPT1, FAS, EGFR, PRAME, ROCK1, SOCS3, AARS, SKP2, PIM1, CSDA, HBXIP, TXNDC5, F3, TNFAIP8, VEGFA, TNFAIP3, GCLC, MCL1, TAF9B, SOX4, BCL2L2, KRAS, SPHK2, BECN1, TGFBR1, NR4A2, ATM, NOTCH2, NOTCH1, DLX1, CDKN1A, SFRP1, CFDP1, HSPD1, IKBKB, CACNA1A, IER3, NUAK2, MITF, BNIP3, PRDX3, PTEN, AKT1, BAG4, PAX7, CAT, MKL1, MYC, PRKCI, ADNP, ESR1, DAPK1, SERPINB9,…	5.52844e-07
GO:0060548~negative regulation of cell death	99	MEF2C, HRAS, SNCA, STAT5B, ZFP91, FNTA, ILK, TPT1, FAS, EGFR, PRAME, ROCK1, SOCS3, AARS, SKP2, PIM1, CSDA, HBXIP, TXNDC5, F3, TNFAIP8, VEGFA, TNFAIP3, GCLC, MCL1, TAF9B, SOX4, BCL2L2, KRAS, SPHK2, BECN1, TGFBR1, NR4A2, ATM, NOTCH2, NOTCH1, DLX1, CDKN1A, SFRP1, CFDP1, HSPD1, IKBKB, CACNA1A, IER3, NUAK2, MITF, BNIP3, PRDX3, PTEN, AKT1, BAG4, PAX7, CAT, MKL1, MYC, SLC25A4, PRKCI, ADNP, ESR1, DAPK1, …	6.56642e-07
GO:0051329~interphase of mitotic cell cycle	41	CHEK1, AKT1, CCNE1, CUL2, APP, CDKN2A, BCL2, CDC123, NPAT, PPP3CB, MTBP, CAMK2D, PPP3CA, KHDRBS1, CDC7, TAF2, EGFR, CDC6, TAF1, PIM1, SKP2, CDK6, RB1, CDK4, PPP1CB, RBBP8, CDKN1C, INHBA, CDKN1A, CCND1, PPM1D, CDKN1B, GSPT1, CCND2, CDK2AP1, MDM2, ADAM17, KPNA2, GADD45A, ACVR1, DNM2	6.64419e-07
GO:0009952~anterior/posterior pattern formation	50	HOXD13, ZEB2, GLI3, HOXD10, CTNNB1, HOXC6, HOXC8, HOXC4, FRS2, YY1, LEF1, CTNNBIP1, HES1, HHEX, ACVR2A, CRKL, HOXC11, EP300, HIPK1, BTG2, HIPK2, ROR2, TSHZ1, BMPR2, SF3B1, ALDH1A2, HOXA5, HOXA10, HOXA9, NKX3-1, LFNG, MLLT3, APC, MLL, TGFBR1, SMAD4, GRSF1, SMAD2, ATM, NOTCH1, HOXB2, HOXB7, SFRP1, MEOX2, SFRP2, HOXB8, GDF11, PBX3, BMPR1A, LRP5	8.63048e-07
GO:0043069~negative regulation of programmed cell death	98	MEF2C, HRAS, SNCA, STAT5B, ZFP91, FNTA, ILK, TPT1, FAS, EGFR, PRAME, ROCK1, SOCS3, AARS, SKP2, PIM1, CSDA, HBXIP, TXNDC5, F3, TNFAIP8, VEGFA, TNFAIP3, GCLC, MCL1, TAF9B, SOX4, BCL2L2, KRAS, SPHK2, BECN1, TGFBR1, NR4A2, ATM, NOTCH2, NOTCH1, DLX1, CDKN1A, SFRP1, CFDP1, HSPD1, IKBKB, CACNA1A, IER3, NUAK2, MITF, BNIP3, PRDX3, PTEN, AKT1, BAG4, PAX7, CAT, MKL1, MYC, PRKCI, ADNP, ESR1, DAPK1, SERPINB9,…	1.12517e-06
GO:0022403~cell cycle phase	109	ADCY3, RAD51C, TUBB2B, TTK, AURKA, AURKB, CD2AP, CUL2, APP, CDKN2A, TARDBP, TUBG1, CCNA2, STAG2, STAG1, EGFR, SGOL1, SKP2, PIM1, PPP1CB, WEE1, TACC2, RAD1, MAD2L1, ZWINT, CLIP1, STMN1, NEK4, NUP43, CCDC99, NEK2, NEDD9, CHEK1, CCNG1, NIPBL, NCAPG2, CDC123, CLASP2, LFNG, TAF2, YEATS4, TAF1, MAP2K1, CDC27, ATM, CDKN1C, NEDD1, CDKN1A, CDKN1B, AKT1, CCNE1, SEH1L, MTBP, USP16, FANCA, ZW10, KHDRBS1, CDC…	1.35695e-06
GO:0000079~regulation of cyclin-dependent protein kinase activity	27	CCNT2, CDK5R1, CCNT1, BCCIP, CHEK1, SFN, CCNG1, PTEN, CCNE2, AKT1, CDKN2A, HEXIM1, APC, EGFR, CDC6, CCNK, PIM1, PPP1CB, GTF2H1, CDKN1C, CDKN1A, CCND1, CDKN1B, CCND2, CKS2, ADAM17, GADD45A	1.36289e-06
GO:0006325~chromatin organization	101	MORF4L1, CBX2, CBX1, CBX5, RCBTB1, SMARCD2, H2AFV, EED, H2AFZ, TLK1, TLK2, MLL2, H1F0, SATB1, SATB2, RBL2, C11ORF30, RCOR1, ARID1A, SUV420H2, SUZ12, EP300, SMARCA5, SMARCA1, SMARCA2, SMARCA4, HMGB2, SOX2, RNF168, BCOR, DNMT3B, ASF1A, SETDB1, DNMT3A, YEATS4, AEBP2, MLL, EHMT1, TAF5, PHB, CREBBP, WHSC1, CTR9, HDAC4, HDAC2, SMARCC1, DNMT1, H3F3B, CHAF1A, BMI1, SOX21, ARID4A, EZH2, ARID4B, NAP1L1, BN…	2.07607e-06
GO:0051789~response to protein stimulus	41	DERL2, DERL1, DEK, EDEM3, NR3C1, EDEM1, TTC3, ACTR3, HSPH1, FOS, FNTA, BCL2, IFNG, DNAJA1, CREB3L2, HSPA4, ERO1L, FAS, INSR, HSPA8, PGGT1B, EGR1, LYN, MAP1B, AARS, NR4A2, ITGA2, HERPUD2, DDR1, CCND1, ID2, VCP, ID1, ID3, DNAJB1, NFE2L2, HSPD1, SETD2, DNAJB4, EIF2AK3, DNAJB6	2.14771e-06
GO:0045859~regulation of protein kinase activity	94	ADCY3, CCNT2, EFNA1, HMGCR, PRKAG2, ADCY6, CCNT1, ZEB2, DAXX, PDCD4, PTEN, CCNE2, EDNRA, AKT1, SPRY2, MAP3K5, APP, MAP3K4, CDKN2A, MDFIC, CXCR4, MAP3K9, ILK, GAB1, PDGFC, SHC1, PAK1, PRKACB, INSR, FGF2, FRS2, MAP2K6, ADAM9, EGFR, CDC6, CCNK, PIK3CB, PIM1, RB1, PPP1CB, PKIA, GTF2H1, SPAG9, MAP4K5, CCND1, TNFRSF10B, EREG, CCND2, HIPK3, ADAM17, GADD45B, MAP3K13, GADD45A, PRKD3, CDK5R1, TNF, GNAI2, A…	2.33803e-06
GO:0070482~response to oxygen levels	49	CYB5R4, ATP1B1, PDGFA, STAT5B, JAG2, BNIP3, MMP2, EDNRA, CXCR4, PLOD2, KCNMA1, PDPN, SOCS3, MMP14, MMP13, DDIT4, HIF1A, EP300, ADM, CA9, VEGFA, ADAM17, RYR2, TXN2, EGLN1, ARNT, ECE1, PTK2B, BCL2, CAMK2D, PRKAA1, THBS1, SMAD9, EPAS1, VHL, TGFBR1, NF1, CREBBP, SMAD4, NR4A2, ITGA2, BIRC2, ITPR1, HYOU1, HSP90B1, CDKN1A, ALDH2, PLAU, VLDLR	2.98465e-06
GO:0008283~cell proliferation	112	MORF4L1, TUSC2, PDGFA, IL15, CXCL12, CTNNB1, BAK1, ILK, GAB1, TGFBI, INSIG1, RAPGEF3, FRS2, EGFR, IRS2, RXRB, PDPN, RXRA, SKP2, PIM1, VTI1B, TACC2, HHEX, IFNB1, VEGFA, BIN1, EMP2, EMP1, CDK5R1, CDV3, GNAI2, HDGF, BCL2L2, UBE2V2, EPHB4, SRC, RPS27, RAC1, RUNX3, SPHK2, MAP2K1, FSCN1, MET, CREBBP, ITGA2, CDC27, EPS15, S100B, EPS8, PCNA, TGFBR3, RAP1B, HSPD1, MYH10, COPS2, CDC14A, ELF4, UCHL1, NR6A1,…	3.30458e-06
GO:0016568~chromatin modification	78	BMI1, MORF4L1, EZH2, BNIP3, CBX2, RCBTB1, SMARCD2, RTF1, EED, TLK1, TLK2, USP16, MLL2, SATB2, UBE2A, RBL2, C11ORF30, RCOR1, ARID1A, RB1, RBBP7, HLTF, C20ORF20, SUV420H2, UBE2N, SUZ12, EYA4, EYA1, EP300, TAF12, ASH1L, USP21, SMARCA5, JMJD1C, SMARCA1, SMARCA2, SRCAP, MAP3K12, SMARCA4, SUPT3H, ING3, CDC73, NR3C1, CHD9, CHD7, TSPYL2, CHD1, RNF168, ACTL6A, BCOR, DNMT3B, ASF1A, BAZ2A, CHD5, SETDB1, DNM…	5.24362e-06
GO:0048545~response to steroid hormone stimulus	60	LDLR, PTGS2, PDGFA, STAT5B, PPARG, AURKA, PTEN, CTNNB1, FOS, CCNE1, GATA3, RARA, FAS, LOX, CCNA2, INSR, ADAM9, KCNMA1, SOCS3, RXRA, SOCS1, ESR1, MMP14, MMP13, JUNB, PPARGC1B, MAPK1, CCND1, EP300, ADM, CA9, CCND2, SLC25A36, MGEA5, PEBP1, COL1A1, CA2, ALPL, CAV2, HMGB2, TNF, SRC, ALDH1A2, KRAS, BCL2, IDH1, THBS1, NEFL, TXNIP, IL6, MAP2K1, TGFBR1, MAP1B, TGFBR2, CPS1, STAT3, CDKN1A, DUSP1, ALDH2, PT…	5.95349e-06
GO:0006605~protein targeting	65	XPO1, ATP6AP1, PEX3, SRP19, GLI3, SSR1, AKT1, SRPR, ZFYVE9, IFNG, RANBP2, TPR, FGF2, KPNB1, MCM3AP, MYO6, SNUPN, PRKCI, NUPL2, TIMM23, TIMM8B, MAPK1, ATG4D, MGEA5, KPNA6, SDCBP, KPNA4, KPNA3, KPNA2, KPNA1, SRP9, SEC61G, BID, ARL6IP1, YWHAZ, TNF, MTX2, GIPC1, PEX19, MACF1, AP3M1, PPP3CB, BCL3, BCL6, PPP3CA, NUP54, PEX12, TRAM1, TNPO1, SEC61A1, SRP54, TAOK2, YWHAB, YWHAE, ERBB2IP, PRICKLE1, NEDD4, …	6.404e-06
GO:0035295~tube development	66	PDGFA, LMO4, DICER1, HOXD13, ZEB2, PAX3, GLI2, GLI3, CXCL12, ASAH1, LGR4, CTNNB1, EDNRA, SPRY2, CD44, CTGF, CXCR4, ILK, CASP8, ROBO2, LOX, FGF2, PDPN, MMP14, VASP, BCL2L11, MYCN, HES1, HHEX, MAN2A1, EYA1, PPP1CA, EP300, VEGFA, TGIF1, TFAP2A, ZFPM2, FOXC1, ACVR1, WNT5A, CAV2, BMPR2, ALDH1A2, HOXA5, BCL2, NKX3-1, PLXND1, TRAF4, B4GALT1, DVL2, EPAS1, TGFBR1, FOXA1, TGFBR2, SMAD4, SMAD2, CELSR1, NR4A…	6.86357e-06
GO:0014070~response to organic cyclic substance	43	PTGS2, TXN2, TAF9B, PPARG, TAC1, FKBP1A, NEDD8, PTEN, CTNNB1, EDNRA, CCNE1, FOS, FNTA, ACSL1, CD44, PTK2B, BCL2, CHRNA5, IDH1, TAF2, LYN, SOCS3, FADS1, TGFBR1, RXRA, TGFBR2, ACACA, LEF1, ITGA2, STAT1, BIRC2, JUNB, STAT3, CDKN1A, CCND1, HDAC2, BTG2, CCND2, ALDH2, PEBP1, RYR2, PTCH1, PPP2R2A	1.01571e-05
GO:0030335~positive regulation of cell migration	35	PDGFA, MMP9, CSF1, TAC1, CXCL12, IGF1R, MIA3, PTK2B, BCL2, ILK, THBS1, FGF2, INSR, PIK3R1, ADAM9, APC, EGFR, IRS2, IL6, MAP2K1, PDPN, ITGA2, IRS1, MAPK1, SPAG9, HIF1A, PTP4A1, RRAS2, F3, VEGFA, AAMP, AMOT, HBEGF, ADAM17, JAK2	1.09603e-05
GO:0031399~regulation of protein modification process	81	PDGFA, PRKAG2, SNCA, TTK, ZEB2, TLR4, DAXX, PDCD4, IL11, EDNRA, BAK1, ZFP91, MAP3K5, NDUFS4, CDKN2A, FNTA, MDFIC, MAP3K9, GAB1, IFNG, PDGFC, RAPGEF3, PSMD5, PAK1, INSR, FGF2, PSMD7, EGFR, LYN, SOCS3, SOCS1, PRKCD, UBE2N, PSMA1, ACVR2A, MAP4K5, CCND1, MAD2L1, PSME1, PIAS4, CCND2, HIPK3, RNF139, MGEA5, ADAM17, PEBP1, GCLC, TNF, BMPR2, KITLG, FKBP1A, SET, MAP3K2, PTK2B, BCL2, RB1CC1, FBXO4, UBE2D1, …	1.41892e-05
GO:0003002~regionalization	60	BMI1, HOXD13, ZEB2, GLI2, GLI3, HOXD10, CTNNB1, HOXC6, HOXC8, PAX7, HOXC4, RAB23, FRS2, YY1, LEF1, HES1, CTNNBIP1, ACVR2A, HHEX, CRKL, HOXC11, EP300, BTG2, HIPK1, HIPK2, TGIF1, ROR2, TSHZ1, BMPR2, ALDH1A2, SF3B1, HOXA5, HOXA10, HOXA9, NKX3-1, LFNG, APC, MLLT3, MDFI, DVL2, MLL, MAFB, TGFBR1, GRSF1, SMAD4, SMAD2, ATM, NOTCH1, DLX1, HOXB2, HOXB7, MEOX2, SFRP1, HOXB8, SFRP2, GDF11, PTCH1, PBX3, LRP5,…	1.48573e-05
GO:0051098~regulation of binding	50	THRA, TLR4, PRDX3, BAK1, CDKN2A, BRD4, CAT, SP100, PIM1, PRKCD, UBE2N, EP300, NCOA3, HIPK2, EIF2AK3, MAP3K13, SMARCA4, ADD1, TNF, MTDH, CALD1, FKBP1A, EGLN1, TRIB1, KRAS, BCL2, BCL3, MDFI, IL6, CREBZF, EPB41, SMAD7, CEBPG, SMAD4, ITGA2, SMAD2, SKI, SIRT1, HDAC4, HDAC2, ID2, ID1, BAX, CALM3, TGFBR3, ZNF462, JAK2, IRF4, ID3, IKBKB, CALM2, CALM1	1.61721e-05
GO:0000165~MAPKKK cascade	57	EFNA1, DAXX, MAP3K5, MAP3K4, CXCR4, MDFIC, MAP3K9, GAB1, SHC1, PAK1, RAPGEF2, MAP2K7, FRS2, FGF2, INSR, MAP2K6, ADAM9, EGFR, PIK3CB, ARHGEF6, MAP4K3, MAPK1, SPAG9, MAP4K5, CRKL, ROR2, MAPK7, GADD45B, MAP3K13, MAP3K12, WNT5A, TNF, GNAI2, ADORA2B, GRB2, DUSP10, MAP4K2, TRIB1, MAP3K3, MAP3K2, PTK2B, RB1CC1, PRKAA1, THBS1, MDFI, CCM2, MAP2K1, TAOK2, TGFBR1, NF1, TAOK3, MAP2K4, MET, SMAD1, DUSP4, DUSP…	1.63454e-05
GO:0051094~positive regulation of developmental process	77	CDX2, THRB, PPARG, STAT5B, JAG1, GLI2, GLI3, CTNNB1, ACTR3, AKT1, GATA2, ZFP91, CCNE1, SMAP1, ROBO1, ILK, POU4F2, RHOB, RARA, ROBO2, INSR, FGF2, DDAH1, FNDC3B, ADAM9, LYN, LIMK1, SOCS3, RB1, SOCS5, JUNB, ACVR2A, INHBA, HIF1A, BTG1, F3, NPTN, TGIF1, TGIF2, GNAS, CA2, ACVR1, TNF, CSF1, SOX2, BMPR2, KITLG, ARNT, PRPF19, AGGF1, BCL2, THBS1, RUNX1, NEFL, DNMT3B, RUNX2, APC, B4GALT1, LPL, IL6, SMAD9, M…	1.89774e-05
GO:0030097~hemopoiesis	68	BMI1, LMO2, MMP9, PPARG, STAT5B, JAG2, TIRAP, JAG1, IL15, PRDX3, TPD52, VPS33A, CBFB, IL11, CTNNB1, CDC42, BAK1, CASP8, PATZ1, FAS, CHUK, EGR1, SGPL1, LYN, CDK6, RB1, OSTM1, PGM3, INHBA, NCOA6, VEGFA, SLC25A38, ADAM17, ADD1, TNF, CSF1, SOX4, KITLG, SFXN1, CHD7, SNRK, BCL2, BCL11A, PPP3CB, HOXA9, BCL3, BCL6, TCEA1, RUNX1, PIK3R1, APC, EBP, MLL, EPAS1, CEBPG, TGFBR2, SMAD5, ITGA4, NOTCH2, HDAC4, HO…	2.07492e-05
GO:0051276~chromosome organization	118	MORF4L1, RAD51C, CBX2, CBX1, CBX5, RCBTB1, SMARCD2, H2AFV, H2AFZ, EED, TLK1, TLK2, MLL2, H1F0, SATB1, SATB2, RBL2, C11ORF30, DFFB, RCOR1, ARID1A, SUV420H2, SUZ12, EP300, MAD2L1, ZWINT, SMARCA5, SMARCA1, SMARCA2, SMARCA4, CCDC99, HMGB2, NEK2, SOX2, NIPBL, NCAPG2, RNF168, FBXO4, BCOR, DNMT3B, ASF1A, SETDB1, DNMT3A, AEBP2, YEATS4, MLL, SMCHD1, EHMT1, TAF5, PHB, CREBBP, WHSC1, CTR9, HDAC4, HDAC2, SMA…	2.69143e-05
GO:0001666~response to hypoxia	45	ATP1B1, TXN2, PDGFA, STAT5B, JAG2, BNIP3, EGLN1, MMP2, ARNT, EDNRA, ECE1, CXCR4, PTK2B, PLOD2, BCL2, CAMK2D, PRKAA1, THBS1, KCNMA1, SMAD9, EPAS1, VHL, SOCS3, TGFBR1, NF1, CREBBP, SMAD4, NR4A2, ITGA2, MMP14, MMP13, BIRC2, ITPR1, DDIT4, HYOU1, HSP90B1, EP300, HIF1A, ADM, CA9, VEGFA, ADAM17, RYR2, PLAU, VLDLR	2.82249e-05
GO:0016265~death	163	FASTKD3, MEF2C, HRAS, MRPL41, ATP6AP1, PMAIP1, CRADD, SETX, CTNNB1, BAK1, TOP1, MAP3K5, APP, CDKN2A, TIAM2, ATXN10, TIA1, TARDBP, IFNG, NGFRAP1, FAS, CCAR1, SGPL1, OPA1, ROCK1, SLC33A1, KIF5A, DFFB, STK4, BCL2L11, PNPLA6, DDIT4, BCAP31, EP300, IFNB1, TIAL1, F3, TNFAIP8, MAPK7, PDCD6IP, TNFAIP3, EIF2AK3, BLCAP, MCL1, LITAF, TAF9B, MMD, BCL2L2, ARF6, DIDO1, PEG10, ECE1, KRAS, RAC1, DYRK2, TRAF4, AX…	3.25872e-05
GO:0030099~myeloid cell differentiation	35	TNF, MMP9, CSF1, PPARG, TIRAP, SFXN1, PRDX3, VPS33A, CBFB, IL11, CDC42, SNRK, CASP8, TCEA1, BCL6, RUNX1, CHUK, LYN, EPAS1, CEBPG, TGFBR2, SMAD5, RB1, OSTM1, INHBA, SP1, HOXB7, ID2, VEGFA, NCOA6, SLC25A38, TGFBR3, JAK2, IRF4, ADD1	3.28812e-05
GO:0048534~hemopoietic or lymphoid organ development	72	BMI1, LMO2, MMP9, PPARG, STAT5B, JAG2, TIRAP, PRDX3, JAG1, IL15, TPD52, VPS33A, CBFB, IL11, CTNNB1, CDC42, BAK1, CASP8, PATZ1, FAS, CHUK, EGR1, SGPL1, LYN, CDK6, RB1, OSTM1, BCL2L11, PGM3, INHBA, CRKL, NCOA6, VEGFA, SLC25A38, ADAM17, ADD1, TNF, CSF1, SOX4, KITLG, SFXN1, CHD7, SNRK, BCL2, BCL11A, PPP3CB, HOXA9, BCL3, BCL6, TCEA1, RUNX1, PIK3R1, APC, EBP, MLL, EPAS1, JARID2, CEBPG, TGFBR1, TGFBR2, …	4.46945e-05
GO:0008219~cell death	161	FASTKD3, MEF2C, HRAS, MRPL41, ATP6AP1, PMAIP1, CRADD, SETX, CTNNB1, BAK1, TOP1, MAP3K5, APP, CDKN2A, TIAM2, ATXN10, TIA1, TARDBP, IFNG, NGFRAP1, FAS, CCAR1, SGPL1, OPA1, ROCK1, SLC33A1, KIF5A, DFFB, STK4, BCL2L11, PNPLA6, DDIT4, BCAP31, EP300, IFNB1, TIAL1, F3, TNFAIP8, MAPK7, PDCD6IP, TNFAIP3, EIF2AK3, BLCAP, MCL1, LITAF, TAF9B, MMD, BCL2L2, ARF6, DIDO1, PEG10, ECE1, KRAS, RAC1, DYRK2, TRAF4, AX…	5.22295e-05
GO:0000082~G1/S transition of mitotic cell cycle	25	CDC7, EGFR, PIM1, SKP2, RB1, CDK4, PPP1CB, RBBP8, AKT1, CCNE1, INHBA, CUL2, CCND1, CDKN1A, CDKN1B, CDKN2A, GSPT1, CCND2, BCL2, NPAT, PPP3CB, CAMK2D, ADAM17, PPP3CA, ACVR1	5.24962e-05
GO:0044265~cellular macromolecule catabolic process	162	RNASEN, NCBP1, PPP2R5C, ZNRF1, CD2AP, KLHL3, CNOT4, CUL2, CDKN2A, BTBD1, FBXO28, ITCH, AUP1, ADAM9, PAN3, SOCS3, DFFB, ENC1, SOCS1, SOCS6, SKP2, SOCS7, SOCS5, PSMA1, DCUN1D1, MAD2L1, TRIM33, PIAS4, BACE1, RNF139, RNF138, ASB3, TNFAIP3, EIF2C3, EIF2C4, FBXL2, FBXO11, RAD23B, DERL2, DERL1, UBE2V2, NEDD8, UBAC1, RAB40B, FBXW7, CACYBP, OTUD7B, HECTD3, FBXW2, RNF168, FBXO4, UBE2D1, FBXO9, FBXO8, FBXO4…	5.40965e-05
GO:0001932~regulation of protein amino acid phosphorylation	53	PDGFA, PRKAG2, TTK, TLR4, ZEB2, PDCD4, DAXX, IL11, EDNRA, ZFP91, BAK1, MAP3K5, NDUFS4, MDFIC, MAP3K9, GAB1, IFNG, PDGFC, RAPGEF3, PAK1, FGF2, INSR, EGFR, LYN, SOCS3, SOCS1, PRKCD, ACVR2A, CCND1, MAP4K5, CCND2, HIPK3, PEBP1, ADAM17, TNF, BMPR2, KITLG, FKBP1A, MAP3K2, PTK2B, RB1CC1, BCL2, AXIN1, MDFI, IL3, IL6, SMAD7, TGFBR1, SMAD4, RICTOR, BAX, JAK2, BMPR1A	5.71846e-05
GO:0045597~positive regulation of cell differentiation	65	CDX2, THRB, STAT5B, PPARG, JAG1, GLI2, GLI3, CTNNB1, ACTR3, AKT1, ZFP91, CCNE1, SMAP1, ROBO1, ILK, POU4F2, RARA, ROBO2, FGF2, FNDC3B, LYN, LIMK1, SOCS3, RB1, SOCS5, JUNB, ACVR2A, INHBA, HIF1A, BTG1, NPTN, TGIF1, TGIF2, GNAS, CA2, ACVR1, CSF1, SOX2, BMPR2, KITLG, ARNT, PRPF19, BCL2, RUNX1, NEFL, DNMT3B, RUNX2, APC, LPL, IL6, SMAD9, MAP2K1, VHL, MAP1B, FOXA1, SMAD5, TGFBR2, SMAD4, SMAD2, SMAD1, NOT…	6.119e-05
GO:0030334~regulation of cell migration	52	RTN4, PDGFA, MMP9, JAG2, JAG1, PTEN, CXCL12, AKT1, CXCR4, ILK, GAB1, FGF2, INSR, ADAM9, EGFR, PTPRK, IRS2, PDPN, IRS1, MAPK1, SPAG9, HIF1A, RRAS2, F3, VEGFA, AAMP, ADAM17, CSF1, TAC1, ABHD2, ITGB3, TRIB1, IGF1R, MIA3, PTK2B, BCL2, RAC1, THBS1, PIK3R1, APC, PARD6B, IL6, MAP2K1, SMAD7, NF1, ITGA2, LAMA1, PTP4A1, TGFBR3, HBEGF, AMOT, JAK2	6.14042e-05
GO:0070647~protein modification by small protein conjugation or removal	50	TSG101, UCHL1, LMO7, AKT1, ITCH, USP16, UBE2A, SOCS7, UBE2F, HERC2, RBBP6, SUZ12, UBE2N, PIAS4, TRIM33, USP21, DDB2, MDM2, SIAH1, CHFR, FBXO11, SUPT3H, UBE3A, USP9X, UBE2V2, NEDD8, CDC73, UBE3C, PRPF19, FBXW7, OTUD7B, FBXO4, RNF168, NEDD4L, UBE2D1, FBXO9, TRIP12, UBE4A, VHL, UBE4B, UBE2L3, TRIM23, ATXN7L3, CTR9, PSMD14, GSPT1, VCP, NEDD4, USP46, BARD1	6.1954e-05
GO:0007167~enzyme linked receptor protein signaling pathway	88	MPZL1, EFNA1, PDGFA, ATP6AP1, STAT5B, AP3S1, RHOQ, PTEN, AKT1, FOS, EIF4EBP2, FNTA, CTGF, ZFYVE9, GAB1, PDGFC, SHC1, INSR, FGF2, FRS2, ADAM9, PTPRJ, EGFR, PTPRK, SGPL1, IRS2, SOCS7, SOCS5, IRS1, DDR1, ACVR2A, SS18, GRB10, ARRB2, EREG, HIPK2, VEGFA, COL1A2, ADAM17, ROR2, FOXC1, EIF2AK3, ACVR1, GRB2, USP9X, COL3A1, BMPR2, FKBP1A, EPHB4, SRC, IGF1R, EPHB6, PTK2B, SOS1, UBE2D1, PIK3R1, TXNIP, PTPRD, …	6.98422e-05
GO:0009967~positive regulation of signal transduction	78	HRAS, VAPA, TBK1, TSPAN6, TTK, ZEB2, TLR4, JAG1, IL11, CTNNB1, ZFP91, TMEM9B, MIER1, ILK, IFNG, CASP8, CAT, INSR, LTBR, LYN, GOLT1B, ESR1, MBD2, IRS1, UBE2N, ACVR2A, HHEX, ZDHHC17, TNFRSF10B, HIF1A, EREG, NCOA3, ATP2C1, F3, HIPK2, VEGFA, SEMA4C, ADAM17, PEBP1, CAV2, TNF, LITAF, CSF1, SOX2, SOX4, FKBP1A, GIPC1, SRC, ARNT, TMED7, KRAS, ECE1, MAP3K3, SOS1, RAC1, THBS1, AXIN1, IL3, IL6, TAOK2, TGFBR1…	9.68272e-05
GO:0002520~immune system development	74	BMI1, LMO2, MMP9, PPARG, STAT5B, JAG2, TIRAP, PRDX3, JAG1, IL15, TPD52, VPS33A, CBFB, IL11, CTNNB1, CDC42, BAK1, CASP8, PATZ1, FAS, CHUK, EGR1, SGPL1, LYN, CDK6, RB1, OSTM1, BCL2L11, PGM3, INHBA, CRKL, NCOA6, VEGFA, SLC25A38, ADAM17, ADD1, TNF, CSF1, SOX4, KITLG, SFXN1, CHD7, SNRK, BCL2, BCL11A, PPP3CB, HOXA9, BCL3, BCL6, TCEA1, RUNX1, PIK3R1, APC, EBP, MLL, EPAS1, SWAP70, JARID2, CEBPG, TGFBR1, …	0.000104035
GO:0012501~programmed cell death	139	FASTKD3, MEF2C, HRAS, MRPL41, PMAIP1, CRADD, CTNNB1, BAK1, TOP1, MAP3K5, APP, CDKN2A, TIAM2, TIA1, IFNG, NGFRAP1, FAS, CCAR1, SGPL1, OPA1, ROCK1, DFFB, STK4, BCL2L11, DDIT4, BCAP31, EP300, IFNB1, TIAL1, F3, TNFAIP8, PDCD6IP, MAPK7, TNFAIP3, EIF2AK3, BLCAP, MCL1, LITAF, TAF9B, BCL2L2, ARF6, DIDO1, PEG10, ECE1, KRAS, RAC1, DYRK2, TRAF4, AXIN1, CARD8, MLL, TAOK2, RYBP, ATM, FXR1, CIDEC, TRAF3IP2, TX…	0.000114124
GO:0040017~positive regulation of locomotion	35	PDGFA, MMP9, CSF1, TAC1, CXCL12, IGF1R, MIA3, PTK2B, BCL2, ILK, THBS1, FGF2, INSR, PIK3R1, ADAM9, APC, EGFR, IRS2, IL6, MAP2K1, PDPN, ITGA2, IRS1, MAPK1, SPAG9, HIF1A, PTP4A1, RRAS2, F3, VEGFA, AAMP, AMOT, HBEGF, ADAM17, JAK2	0.000114672
GO:0007507~heart development	61	NRP2, PAX3, GLI2, CXADR, PTEN, GLI3, CTNNB1, EDNRA, CASP7, CASP8, INSR, PTPRJ, RXRB, RXRA, MIXL1, HHEX, CRKL, EP300, ADM, NCOA6, MOSPD3, ZFPM2, FOXC1, SMARCA4, ACVR1, COL3A1, SOX4, COL2A1, EGLN1, FKBP1A, SOX9, ALDH1A2, CHD7, ECE1, HEXIM1, RB1CC1, GYS1, PPP3CB, NKX3-1, BCOR, DVL2, DVL3, SMAD7, TGFBR1, NF1, TGFBR2, FBN1, SMAD2, ITGA4, CBY1, ISL1, COL5A1, ATM, NOTCH1, ID2, ID1, TGFBR3, PTCH1, ID3, M…	0.000126397
GO:0006928~cell motion	113	PTGS2, PLXNA2, HMGCR, CAPZA2, CAPZA1, CXCL12, CD2AP, ACTG1, APP, CD44, ROBO1, CTGF, IFNG, ROBO2, PTPRK, SGPL1, SATB2, ROCK1, EFNB1, PLAUR, ARPC1B, HIF1A, SDCBP, EFNA5, CAV2, CDK5R1, ARF6, GIPC1, ARPC5, CAPZB, SRC, ALCAM, MACF1, ARPC2, RAC1, DNAJA1, B3GNT1, CLASP2, RUNX3, B4GALT1, TAOK2, MAP2K1, PODXL, TGFBR1, MET, NR4A2, ITGA2, ITGA4, EPHA4, LAMA1, EPHA7, ITGA6, ITGA5, TGFBR3, PLAU, MYH10, NRP2, …	0.000126823
GO:0009057~macromolecule catabolic process	170	RNASEN, NCBP1, PPP2R5C, ZNRF1, CD2AP, KLHL3, CNOT4, CUL2, CDKN2A, BTBD1, FBXO28, ITCH, AUP1, ADAM9, PAN3, SOCS3, DFFB, ENC1, SOCS1, SOCS6, SKP2, SOCS7, SOCS5, GNS, PSMA1, DCUN1D1, MAD2L1, PIAS4, TRIM33, BACE1, RNF139, RNF138, ASB3, TNFAIP3, EIF2C3, EIF2C4, FBXL2, FBXO11, RAD23B, DERL2, DERL1, UBE2V2, NEDD8, UBAC1, RAB40B, FBXW7, CACYBP, OTUD7B, HECTD3, FBXW2, RNF168, FBXO4, UBE2D1, FBXO9, FBXO8, …	0.000138666
GO:0048514~blood vessel morphogenesis	60	NRP2, RTN4, PDGFA, ATP5B, DICER1, JAG1, PTEN, CXCL12, CTNNB1, EDNRA, BAK1, CTGF, ROBO1, CXCR4, CASP8, RHOB, QKI, FGF2, PTPRJ, SGPL1, MMP14, NCL, JUNB, PNPLA6, HIF1A, EREG, VEGFA, AAMP, ZFPM2, FOXC1, ACVR1, SMARCA4, ELK3, CDH2, ZFP36L1, AGGF1, PTK2B, PLXND1, THBS1, C1GALT1, RASA1, B4GALT1, KLF5, CCM2, EPAS1, VHL, SMAD7, TGFBR1, NF1, TGFBR2, COL15A1, ITGA4, ANXA2, NOTCH1, MEOX2, ID1, MAPK14, BAX, A…	0.00013972
GO:0051347~positive regulation of transferase activity	66	ADCY3, EFNA1, PRKAG2, ADCY6, ZEB2, DAXX, AKT1, EDNRA, CDC42, MAP3K5, MAP3K4, CXCR4, MDFIC, MAP3K9, ILK, GAB1, SHC1, PDGFC, PAK1, PRKACB, FRS2, FGF2, INSR, MAP2K6, ADAM9, EGFR, PIK3CB, PIM1, PPP1CB, IRS1, SPAG9, MAP4K5, CCND1, TNFRSF10B, EREG, CCND2, ADAM17, GADD45B, MAP3K13, PRKD3, TNF, GNAI2, ADORA2B, CSF1, KITLG, SERINC5, KRAS, MAP3K2, PTK2B, SERINC1, RAC1, PRKAA1, THBS1, MDFI, SPHK2, MAP2K1, T…	0.000146209
GO:0031098~stress-activated protein kinase signaling pathway	26	WNT5A, TNF, ADORA2B, MAP4K2, DUSP10, DAXX, TRIB1, MAP3K5, MAP3K4, MAP3K2, MDFIC, RB1CC1, MAP3K9, GAB1, MAP2K7, MDFI, CCM2, ARHGEF6, MAP2K4, TAOK3, MAP4K3, MAP4K5, CRKL, ROR2, MAP3K13, MAP3K12	0.00014693
GO:0010647~positive regulation of cell communication	84	HRAS, VAPA, PTGS2, TBK1, SNCA, TSPAN6, TTK, ZEB2, TLR4, JAG1, IL11, CTNNB1, ZFP91, TMEM9B, MIER1, ILK, IFNG, CASP8, CAT, INSR, EGFR, LTBR, LYN, GOLT1B, ESR1, MBD2, IRS1, UBE2N, HHEX, ACVR2A, ZDHHC17, HIF1A, TNFRSF10B, EREG, NCOA3, ATP2C1, F3, HIPK2, VEGFA, SEMA4C, ADAM17, PEBP1, CAV2, TNF, LITAF, CSF1, SOX2, SOX4, TAC1, FKBP1A, GIPC1, SRC, ARNT, TMED7, KRAS, ECE1, MAP3K3, SOS1, RAC1, THBS1, AXIN1…	0.000153445
GO:0033674~positive regulation of kinase activity	64	ADCY3, EFNA1, PRKAG2, ADCY6, ZEB2, DAXX, AKT1, EDNRA, CDC42, MAP3K5, MAP3K4, CXCR4, MDFIC, MAP3K9, ILK, GAB1, SHC1, PDGFC, PAK1, PRKACB, FRS2, FGF2, INSR, MAP2K6, ADAM9, EGFR, PIK3CB, PIM1, IRS1, PPP1CB, SPAG9, MAP4K5, CCND1, TNFRSF10B, EREG, CCND2, ADAM17, GADD45B, MAP3K13, PRKD3, TNF, GNAI2, ADORA2B, CSF1, KITLG, KRAS, MAP3K2, PTK2B, RAC1, PRKAA1, THBS1, MDFI, SPHK2, MAP2K1, TAOK2, TGFBR1, MET,…	0.000154686
GO:0001501~skeletal system development	82	THRA, PTGS2, MMP9, GABBR1, JAG2, HOXD13, GLI2, MMP2, GLI3, HOXD10, CBFB, CTNNB1, HOXC6, HOXC8, CTGF, HOXC4, PAX7, ANKRD11, TRAPPC2P1, MYC, EGFR, MINPP1, SGPL1, SATB2, MMP14, MMP13, ACVR2A, INHBA, CTSK, EYA1, HOXC11, NAB1, COL1A2, TFAP2A, ROR2, FOXC1, GNAS, COL1A1, EIF2AK3, WNT5A, ALPL, HOXA13, COL3A1, FHL2, COL2A1, ACP2, SOX9, AHSG, VDR, CHD7, HOXA5, BCL2, PRKRA, HOXA10, HOXA9, RUNX2, EBP, BMP1, …	0.000154772
GO:0060541~respiratory system development	37	WNT5A, CAV2, PDGFA, DICER1, SOX2, BMPR2, GLI2, GLI3, ASAH1, CTNNB1, ALDH1A2, SPRY2, CHD7, HOXA5, CTGF, POU2F1, LOX, FGF2, EPAS1, PDPN, TGFBR1, TGFBR2, FOXA1, SMAD2, MMP14, FOXP2, MYCN, HES1, MAN2A1, NOTCH1, PPP1CA, EP300, SP1, VEGFA, ZFPM2, NFIB, BMPR1A	0.000156064
GO:0033043~regulation of organelle organization	61	XPO1, PDGFA, CEP76, CAPZA2, SNCA, CAPZA1, TTK, RHOQ, CXCL12, CTNNB1, ACTR3, CDC42, ILK, TLK1, TLK2, TPR, MYC, INSR, STMN3, TMSB10, MID1IP1, HERC2, TNKS2, UBE2N, ARPC1B, MAD2L1, EREG, ARPC5L, PEBP1, MAPRE1, DST, ADD1, TRIOBP, CAV2, TNF, HOXA13, NEK2, TAC1, ARF6, ARPC5, CAPZB, SET, MACF1, ARPC2, RAC1, HECTD3, CLASP2, DNMT3B, RASA1, APC, MLL, MAP1B, PSRC1, RICTOR, ATM, CDKN1B, GOLPH3, AMOT, SPTBN1, …	0.000159711
GO:0045767~regulation of anti-apoptosis	19	RTN4, IL6, OPA1, SMAD7, RTKN, SMAD1, SIRT1, CDKN1A, DUSP1, BTG2, ADM, PTK2B, SERBP1, BAX, TNFAIP8, RARA, PRKAA1, RASA1, PIK3R2	0.000165814
GO:0007264~small GTPase mediated signal transduction	79	HRAS, RAB9A, IQGAP3, RASGEF1B, IQGAP2, RHOQ, RAB1A, RGL2, CDC42, ARL5A, RAB28, RAB23, RALA, RHOB, SHC1, RAPGEF3, RHOD, RAPGEF2, FGF2, RAB21, GTPBP2, RAP2B, ARHGEF3, RAP2C, ROCK1, LIMK1, RREB1, RAB4A, G3BP2, ELMO1, MAPK1, RND3, CRKL, RAB18, KRIT1, RRAS2, COL1A2, RAB5A, RAB14, SDCBP, ARL8B, RAB13, ARL4C, NKIRAS2, RALGPS2, GRB2, MAPKAPK3, RTKN, ARF6, ARF5, ABCA1, RAB40B, SRC, KRAS, SOS1, RAC1, SOS2,…	0.000166076
GO:0006915~apoptosis	136	FASTKD3, MEF2C, HRAS, MRPL41, PMAIP1, CRADD, CTNNB1, BAK1, MAP3K5, APP, CDKN2A, TIAM2, TIA1, IFNG, NGFRAP1, FAS, CCAR1, SGPL1, OPA1, ROCK1, DFFB, STK4, BCL2L11, DDIT4, BCAP31, EP300, IFNB1, TIAL1, F3, TNFAIP8, PDCD6IP, MAPK7, TNFAIP3, EIF2AK3, BLCAP, MCL1, LITAF, BCL2L2, ARF6, DIDO1, PEG10, ECE1, KRAS, RAC1, DYRK2, TRAF4, AXIN1, CARD8, MLL, TAOK2, RYBP, ATM, FXR1, CIDEC, TRAF3IP2, TXNDC12, VCP, R…	0.000195053
GO:0010627~regulation of protein kinase cascade	67	VAPA, TBK1, TSPAN6, TLR4, ZEB2, DAXX, PDCD4, PTEN, IL11, CTNNB1, AKT1, ZFP91, MAP3K5, TMEM9B, MIER1, MDFIC, MAP3K9, ILK, GAB1, CASP8, IFNG, CAT, PAK1, INSR, LTBR, LYN, GOLT1B, SOCS1, PIGU, UBE2N, ZDHHC17, MAP4K5, TNFRSF10B, ATP2C1, F3, HIPK3, HIPK2, SEMA4C, PEBP1, TNFAIP3, TNF, LITAF, FKBP1A, TMED7, MAP3K3, MAP3K2, PTK2B, OTUD7B, AXIN1, APC, MDFI, IL3, CARD8, IL6, TAOK2, TGFBR1, NF1, TAOK3, NDFIP…	0.000248631
GO:0048754~branching morphogenesis of a tube	26	DICER1, HOXD13, GLI2, CXCL12, GLI3, CTNNB1, EDNRA, SPRY2, CD44, HOXA5, CXCR4, BCL2, ILK, NKX3-1, PLXND1, B4GALT1, TGFBR2, FOXA1, SMAD4, MMP14, MYCN, PPP1CA, NOTCH1, EYA1, VEGFA, ACVR1	0.000261228
GO:0030323~respiratory tube development	35	WNT5A, CAV2, PDGFA, DICER1, BMPR2, GLI2, GLI3, ASAH1, CTNNB1, ALDH1A2, SPRY2, HOXA5, CTGF, LOX, FGF2, TRAF4, EPAS1, PDPN, TGFBR1, TGFBR2, FOXA1, SMAD2, MMP14, FOXP2, MYCN, HES1, MAN2A1, NOTCH1, PPP1CA, EP300, SP1, VEGFA, ZFPM2, NFIB, BMPR1A	0.000270535
GO:0042493~response to drug	60	PTGS2, PDGFA, CTPS, PPARG, SNCA, UQCRFS1, SRP19, PTEN, TOP1, FOS, CCNE1, PDE4A, LOX, SLC22A5, MAP2K6, LYN, SOCS3, SOCS1, JUNB, MMP12, SS18, BLMH, CCND1, EP300, CA9, ADAM17, PEBP1, RYR2, GNAS, CAV2, YWHAZ, TXN2, HMGCS1, ACSL1, PTK2B, BCL2, DAD1, DNMT3B, APC, TXNIP, SRP54, MAT2A, SNX27, CREB1, MAP1B, TGFBR2, ACACA, ITGA2, PDE3A, SMAD1, CPS1, STAT1, STAT3, HDAC4, CDKN1A, HDAC2, PTCH1, GRK5, PARP4, I…	0.000273213
GO:0044093~positive regulation of molecular function	132	ADCY3, EFNA1, ADCY6, TLR4, PMAIP1, BAK1, MAP3K5, FNTA, MAP3K4, CDKN2A, MDFIC, MAP3K9, ILK, IFNG, GAB1, PDGFC, PRKACB, FRS2, INSR, MAP2K6, ADAM9, EGFR, PIK3CB, STIM2, PIM1, IRS1, PPP1CB, SPAG9, PSMA1, MAP4K5, EP300, HIF1A, IFNB1, F3, EIF2AK3, ADD1, SMARCA4, GNAI2, ADORA2B, VDR, SERINC5, KRAS, SERINC1, RAC1, UBE2D1, MDFI, GABARAPL2, CARD8, EPB41, TAOK2, SPHK2, MAP2K1, TGFBR1, TGFBR2, MET, NR4A2, IT…	0.000302832
GO:0051099~positive regulation of binding	29	TNF, MTDH, CALD1, FKBP1A, TLR4, PRDX3, KRAS, CAT, BRD4, IL6, SP100, EPB41, CEBPG, ITGA2, SKI, UBE2N, HDAC4, EP300, NCOA3, HIPK2, CALM3, TGFBR3, JAK2, IRF4, IKBKB, EIF2AK3, MAP3K13, CALM2, CALM1, SMARCA4, ADD1	0.000344359
GO:0045637~regulation of myeloid cell differentiation	27	TNF, HMGB3, LMO2, CSF1, MITF, STAT5B, KITLG, TLR4, JAG1, CTNNB1, ARNT, SMAP1, FAS, RUNX1, APC, ZFP36, MAFB, CDK6, RB1, PURB, ACVR2A, INHBA, HIF1A, ID2, MAPK14, GNAS, CA2	0.000347984
GO:0030324~lung development	34	WNT5A, CAV2, PDGFA, DICER1, BMPR2, GLI2, GLI3, ASAH1, CTNNB1, ALDH1A2, SPRY2, HOXA5, CTGF, LOX, FGF2, EPAS1, PDPN, TGFBR1, TGFBR2, FOXA1, SMAD2, MMP14, FOXP2, MYCN, HES1, MAN2A1, NOTCH1, PPP1CA, EP300, SP1, VEGFA, ZFPM2, NFIB, BMPR1A	0.00035254
GO:0048729~tissue morphogenesis	52	LMO4, JAG2, ZEB2, JAG1, PAX3, GLI2, GLI3, CTNNB1, CD44, CASP8, ILK, CHUK, RXRA, LEF1, VASP, EYA1, CA9, COL1A2, TGIF1, TFAP2A, TXNRD1, FOXC1, COL1A1, CA2, ACVR1, SMARCA4, FRAS1, BMPR2, DAG1, FKBP1A, ALDH1A2, MACF1, HOXA5, BCL2, RUNX3, DVL2, SMAD7, SMAD4, GRSF1, SMAD2, CELSR1, SMAD1, NR4A3, SNAI1, NOTCH2, LAMA1, NOTCH1, HOXB2, TGFBR3, PTCH1, KLF4, BMPR1A	0.000357158
GO:0045860~positive regulation of protein kinase activity	61	ADCY3, EFNA1, PRKAG2, ADCY6, ZEB2, DAXX, AKT1, EDNRA, MAP3K5, MAP3K4, CXCR4, MDFIC, MAP3K9, ILK, GAB1, SHC1, PDGFC, PRKACB, PAK1, FRS2, FGF2, INSR, MAP2K6, ADAM9, EGFR, PIK3CB, PIM1, PPP1CB, SPAG9, MAP4K5, CCND1, TNFRSF10B, EREG, CCND2, ADAM17, GADD45B, MAP3K13, PRKD3, TNF, GNAI2, ADORA2B, CSF1, KITLG, KRAS, MAP3K2, PTK2B, PRKAA1, THBS1, MDFI, SPHK2, MAP2K1, TAOK2, TGFBR1, MET, TGFBR2, DGKH, CDC2…	0.000364394
GO:0051101~regulation of DNA binding	39	THRA, TNF, MTDH, TLR4, EGLN1, PRDX3, TRIB1, KRAS, CDKN2A, BCL3, CAT, BRD4, MDFI, IL6, SP100, CREBZF, SMAD7, CEBPG, PIM1, ITGA2, SKI, SIRT1, UBE2N, HDAC4, HDAC2, EP300, NCOA3, ID2, ID1, HIPK2, CALM3, TGFBR3, ZNF462, JAK2, ID3, IRF4, IKBKB, MAP3K13, CALM2, CALM1, SMARCA4	0.000369341
GO:0051247~positive regulation of protein metabolic process	65	PRKAG2, TTK, TLR4, IL11, AKT1, EDNRA, ZFP91, FNTA, IFNG, PSMD5, ITCH, PSMD7, FGF2, INSR, ADAM9, LYN, CDK4, UBE2N, MAPK1, PSMA1, ACVR2A, CCND1, EP300, PSME1, PIAS4, CCND2, MGEA5, ADAM17, MDM2, GCLC, TNF, CSF1, BMPR2, KITLG, FKBP1A, PTK2B, BCL2, RB1CC1, BCL3, FBXO4, UBE2D1, THBS1, DNMT3B, AXIN1, APC, IL3, TAF1, IL6, SMAD7, TGFBR1, SMAD4, ITGA2, NDFIP2, RICTOR, CDC27, HDAC4, PSMC6, PSMD14, HDAC2, NE…	0.00039032
GO:0007254~JNK cascade	24	MDFI, WNT5A, TNF, ADORA2B, ARHGEF6, TAOK3, MAP2K4, DUSP10, MAP4K2, DAXX, TRIB1, MAP4K3, MAP4K5, MAP3K5, CRKL, MAP3K4, MDFIC, MAP3K2, MAP3K9, RB1CC1, GAB1, ROR2, MAP3K13, MAP3K12	0.000426714
GO:0048193~Golgi vesicle transport	41	STX7, NRBP1, SEC24A, NAPG, AP1G1, C16ORF70, CLTC, AP1S3, COPB2, AP1S1, AP1S2, KIAA1012, STX16, PUM1, TMED10, VPS13A, DOPEY2, TRAPPC2P1, CLINT1, SEC24D, HSPA8, ZW10, SEC23A, SCAMP1, GABARAPL2, SCAMP3, VTI1B, WIPI1, MON2, SCFD1, VCP, ARF1, AP2A1, TXNDC5, ARCN1, RAB14, GOSR2, TRAPPC1, SPAST, SEC23B, DNM2	0.000453576
GO:0035239~tube morphogenesis	40	LMO4, DICER1, HOXD13, ZEB2, PAX3, GLI2, GLI3, CXCL12, LGR4, CTNNB1, EDNRA, SPRY2, CD44, CXCR4, HOXA5, BCL2, ILK, CASP8, NKX3-1, PLXND1, B4GALT1, DVL2, PDPN, FOXA1, TGFBR2, SMAD4, NR4A3, CELSR1, MMP14, VASP, BCL2L11, MYCN, NOTCH1, PPP1CA, EYA1, VEGFA, TGIF1, TFAP2A, PTCH1, ACVR1	0.000496039
GO:0040012~regulation of locomotion	54	RTN4, PDGFA, MMP9, SNCA, JAG2, JAG1, PTEN, CXCL12, AKT1, CXCR4, ILK, GAB1, FGF2, INSR, ADAM9, EGFR, PTPRK, IRS2, PDPN, IRS1, MAPK1, SPAG9, HIF1A, IFNB1, RRAS2, F3, VEGFA, AAMP, ADAM17, CSF1, TAC1, ABHD2, ITGB3, TRIB1, IGF1R, MIA3, PTK2B, BCL2, RAC1, THBS1, PIK3R1, APC, PARD6B, IL6, MAP2K1, SMAD7, NF1, ITGA2, LAMA1, PTP4A1, TGFBR3, HBEGF, AMOT, JAK2	0.000516302
GO:0051301~cell division	75	CCNT2, CDC14A, TSG101, CCNT1, AURKB, SENP5, DAXX, CD2AP, CCNE2, CDC42, TOP1, CCNE1, CDKN2A, EVI5, RNF103, SEH1L, VPS4B, USP16, CCNA2, STAG2, ZW10, STAG1, CDC7, CDC6, CCNK, KIF11, ROCK1, PIK3CB, SGOL1, CCNF, PAPD5, UBE2I, CDK6, RB1, HMGA2, CDK4, PPP1CC, PPP1CB, WEE1, FMN2, PPP1CA, CCND1, MAD2L1, CCND2, ZWINT, MAPRE2, MAPRE1, PDCD6IP, NEK4, CHFR, NUP43, SPAST, NEK2, USP9X, NEDD9, AHCTF1, CEP55, CCN…	0.000520847
GO:0032446~protein modification by small protein conjugation	41	TSG101, UBE3A, LMO7, CDC73, NEDD8, UBE2V2, UBE3C, PRPF19, AKT1, FBXW7, RNF168, FBXO4, ITCH, NEDD4L, UBE2D1, FBXO9, TRIP12, UBE2A, UBE4A, VHL, UBE4B, SOCS7, UBE2F, HERC2, TRIM23, UBE2L3, RBBP6, CTR9, UBE2N, SUZ12, GSPT1, VCP, TRIM33, PIAS4, NEDD4, DDB2, MDM2, SIAH1, CHFR, BARD1, FBXO11	0.000537646
GO:0040008~regulation of growth	84	RTN4, MORF4L1, TSG101, ZMAT3, PPARG, STAT5B, CXADR, AKT1, NOV, ZFP91, APP, CDKN2A, CD44, CTGF, SEMA3F, ILK, IFNG, CREG1, SERTAD3, SHC1, SEMA3A, ITCH, INSR, FGF2, SERTAD2, SGPL1, CGRRF1, LIMK1, SOCS3, SOCS1, SOCS6, SOCS7, RB1, SOCS5, CSDA, HMGA2, BCL2L11, TNKS2, C20ORF20, DDR1, INHBA, EP300, ADRB1, BTG1, LRP12, ADAM17, FOXC1, DCBLD2, DERL2, ING3, CSF1, TAF9B, NEDD9, SFN, CHD7, TSPYL2, NDRG3, PTK2B…	0.000539074
GO:0006417~regulation of translation	42	NCBP1, METAP1, TNF, EIF5, IGF2BP3, ZFP36L1, AKT1, APP, TNRC6C, EIF4EBP2, PTK2B, TIA1, KRT7, HRSP12, PUM1, BCL3, QKI, EIF1, PUM2, TNRC6B, THBS1, TNRC6A, IL6, PAIP2, IREB2, ITGA2, EIF1B, CASC3, ANKHD1, ETF1, CDK4, EIF4G1, MAPK1, EIF4G2, EIF4E, EIF4A2, EIF2S1, EIF2AK3, EIF4E2, SRP9, EIF2C3, EIF2C4	0.000569389
GO:0016477~cell migration	71	NRP2, PLXNA2, HMGCR, ATP5B, ZEB2, PAX3, CXCL12, PTEN, CD2AP, CD44, CTGF, ROBO1, CXCR4, SEMA3F, IFNG, TOP2B, FGF2, SGPL1, PTPRK, SATB2, ROCK1, EFNB1, MMP14, MIXL1, HIF1A, BTG1, AAMP, SDCBP, ADAM17, FOXC1, ACVR1, CAV2, CDK5R1, TNF, KITLG, GIPC1, CDH2, SRC, PTK2B, RAC1, PAFAH1B1, POU3F2, CLASP2, THBS1, PPAP2B, APC, B4GALT1, IL6, TAOK2, VHL, PODXL, TGFBR1, MET, NR4A2, ITGA4, ISL1, YWHAE, COL5A1, LAMA…	0.000572432
GO:0032535~regulation of cellular component size	70	RTN4, CAPZA2, PPARG, CAPZA1, CXCL12, ACTR3, AKT1, ZFP91, APP, CDKN2A, SEMA3F, ILK, SERTAD3, POU4F2, SEMA3A, FGF2, SERTAD2, CGRRF1, LIMK1, TMSB10, RB1, SOCS5, CDK4, ARPC1B, INHBA, EP300, BTG1, ARPC5L, ADAM17, EMP1, ADD1, DCBLD2, TRIOBP, DERL2, TAF9B, ARF6, ARPC5, SFN, CCNG1, CAPZB, TSPYL2, NDRG3, ARPC2, PTK2B, BCL2, RB1CC1, RAC1, BCL6, NEFL, RASA1, TGFBR1, CREB1, MAP1B, PSRC1, SMAD4, RICTOR, CAPRI…	0.000575389
GO:0016567~protein ubiquitination	38	UBE3A, TSG101, LMO7, CDC73, UBE2V2, UBE3C, PRPF19, AKT1, FBXW7, FBXO4, RNF168, ITCH, NEDD4L, UBE2D1, FBXO9, TRIP12, UBE2A, UBE4A, VHL, UBE4B, SOCS7, HERC2, TRIM23, UBE2L3, RBBP6, CTR9, UBE2N, SUZ12, GSPT1, VCP, TRIM33, NEDD4, DDB2, MDM2, SIAH1, CHFR, BARD1, FBXO11	0.000577214
GO:0048598~embryonic morphogenesis	77	LMO4, DICER1, JAG2, HOXD13, ZEB2, PAX3, GLI2, GLI3, HOXD10, CTNNB1, SPRY2, HOXC4, CASP8, RAB23, MYC, FRS2, SATB2, MYO6, LEF1, MBNL1, MMP13, VASP, MIXL1, HES1, ACVR2A, FAM48A, EYA1, HOXC11, TGIF1, ROR2, TFAP2A, FOXC1, GNAS, TXNRD1, SMARCA4, ACVR1, WNT5A, TSHZ1, HOXA13, SOX2, BMPR2, COL2A1, TCF7L2, ALDH1A2, CHD7, ECE1, MACF1, HOXA5, PRKRA, HOXA10, POU2F1, HOXA9, FBN2, PPAP2B, DVL2, MAFB, TGFBR1, TG…	0.000627613
GO:0016192~vesicle-mediated transport	128	HRAS, NRBP1, AP1G1, SNCA, C16ORF70, ITSN2, VPS33A, RAB1A, CTNNB1, HOOK1, GATA2, APP, ANK1, VPS4B, PUM1, VPS13A, TRAPPC2P1, SH3GL3, SCAMP1, SCAMP3, MYO6, GOLT1B, VTI1B, BCAP31, GAPVD1, DOC2A, RAB18, ARRB2, FNBP1L, TXNDC5, LRP12, RAB14, VAMP4, VAMP3, RAB13, BIN1, TRAPPC1, VPS26A, CAV2, STX7, NAPG, CNIH, SNX2, MAP4K2, ARF6, SNX4, ARF5, ABCA1, ARFGEF1, SRC, AHSG, MIA3, STX12, KRAS, KIAA1012, RAC1, ST…	0.000720286
GO:0001763~morphogenesis of a branching structure	27	DICER1, HOXD13, GLI2, CXCL12, GLI3, CTNNB1, EDNRA, SPRY2, CD44, HOXA5, CXCR4, BCL2, ILK, NKX3-1, PLXND1, B4GALT1, TGFBR2, FOXA1, SMAD4, MMP14, MYCN, PPP1CA, NOTCH1, EPHA7, EYA1, VEGFA, ACVR1	0.000944546
GO:0006892~post-Golgi vesicle-mediated transport	23	SCAMP1, SCAMP3, STX7, AP1G1, C16ORF70, VTI1B, CLTC, WIPI1, MON2, AP1S3, AP1S1, SCFD1, AP1S2, ARF1, AP2A1, TXNDC5, PUM1, RAB14, VPS13A, DOPEY2, CLINT1, HSPA8, DNM2	0.000975271
GO:0043434~response to peptide hormone stimulus	45	CAV2, GRB2, STAT5B, PPARG, PDE3B, AP3S1, RHOQ, AHSG, AKT1, IGF1R, EIF4EBP2, BCL2, GAB1, SHC1, NEFL, CCNA2, INSR, PIK3R1, IRS2, LYN, GATM, SOCS3, FADS1, RXRA, MAP1B, SOCS1, PRKCI, SOCS7, NR4A3, CPS1, STAT1, LPIN1, IRS1, JUNB, STAT3, ZFP106, GRB10, BTG2, ADM, CCND2, JAK2, COL1A1, PARP1, ABCC5, VLDLR	0.000979488
GO:0043065~positive regulation of apoptosis	100	PTGS2, MMP9, TLR4, PMAIP1, CRADD, CUL2, BAK1, APP, MAP3K5, CDKN2A, TIAM2, CD44, TIA1, IFNG, NGFRAP1, FAS, MAP2K6, RXRA, SKP2, STK4, BCL2L11, MAPK1, IFNB1, TIAL1, RYR2, CDK5R1, HOXA13, SOX4, SRC, SERINC3, PLAGL1, VDR, RAC1, PRKRA, DYRK2, RUNX3, PLAGL2, B4GALT1, TGFBR1, ATM, CIDEC, TXNDC12, NOTCH2, NOTCH1, CDKN1A, EPHA7, CDKN1B, BBC3, HSPD1, PDCD6, ZMAT3, FASTK, BNIP3, PAWR, DAXX, PTEN, AKT1, CASP8…	0.000979944
GO:0051028~mRNA transport	30	XPO1, NCBP1, NUP160, NUP93, NXT2, POM121, SEH1L, NUP210, NUP50, QKI, NUP54, RANBP2, TPR, RGPD6, RGPD5, NUP133, NUP153, FMR1, G3BP2, CASC3, NXF1, NUP155, NUPL2, HHEX, TMEM48, UPF3B, KHSRP, XPO7, NUP43, THOC1, BAT1	0.00102014
GO:0043627~response to estrogen stimulus	34	CAV2, LDLR, PTGS2, PDGFA, PPARG, STAT5B, AURKA, PTEN, CTNNB1, CCNE1, ALDH1A2, BCL2, GATA3, RARA, CCNA2, INSR, TXNIP, KCNMA1, SOCS3, TGFBR1, MAP1B, SOCS1, TGFBR2, ESR1, MMP14, MMP13, STAT3, MAPK1, CCND1, DUSP1, CCND2, SLC25A36, PTCH1, CA2	0.00117293
GO:0032270~positive regulation of cellular protein metabolic process	61	PRKAG2, TTK, TLR4, IL11, AKT1, EDNRA, ZFP91, FNTA, IFNG, PSMD5, PSMD7, FGF2, INSR, ADAM9, LYN, CDK4, UBE2N, MAPK1, PSMA1, ACVR2A, CCND1, EP300, PSME1, PIAS4, CCND2, MGEA5, ADAM17, MDM2, GCLC, TNF, CSF1, BMPR2, KITLG, FKBP1A, PTK2B, BCL2, RB1CC1, BCL3, FBXO4, UBE2D1, THBS1, DNMT3B, AXIN1, TAF1, IL3, IL6, SMAD7, TGFBR1, SMAD4, NDFIP2, ITGA2, RICTOR, CDC27, HDAC4, PSMC6, PSMD14, HDAC2, PSMD10, DNMT1…	0.00128339
GO:0043068~positive regulation of programmed cell death	100	PTGS2, MMP9, TLR4, PMAIP1, CRADD, CUL2, BAK1, APP, MAP3K5, CDKN2A, TIAM2, CD44, TIA1, IFNG, NGFRAP1, FAS, MAP2K6, RXRA, SKP2, STK4, BCL2L11, MAPK1, IFNB1, TIAL1, RYR2, CDK5R1, HOXA13, SOX4, SRC, SERINC3, PLAGL1, VDR, RAC1, PRKRA, DYRK2, RUNX3, PLAGL2, B4GALT1, TGFBR1, ATM, CIDEC, TXNDC12, NOTCH2, NOTCH1, CDKN1A, EPHA7, CDKN1B, BBC3, HSPD1, PDCD6, ZMAT3, FASTK, BNIP3, PAWR, DAXX, PTEN, AKT1, CASP8…	0.00128386
GO:0051603~proteolysis involved in cellular protein catabolic process	131	PPP2R5C, ZNRF1, CD2AP, KLHL3, CNOT4, CUL2, BTBD1, FBXO28, ITCH, AUP1, ADAM9, SOCS3, ENC1, SOCS1, SOCS6, SKP2, SOCS7, SOCS5, PSMA1, DCUN1D1, MAD2L1, TRIM33, PIAS4, BACE1, RNF139, RNF138, ASB3, TNFAIP3, FBXL2, FBXO11, RAD23B, DERL2, DERL1, UBE2V2, NEDD8, UBAC1, RAB40B, FBXW7, CACYBP, OTUD7B, HECTD3, FBXW2, RNF168, FBXO4, UBE2D1, FBXO9, FBXO8, FBXO46, UBE2L3, CDC27, PSMC6, RNF6, VCP, OTUB1, NEDD4, S…	0.00129553
GO:0043632~modification-dependent macromolecule catabolic process	126	PPP2R5C, ZNRF1, CD2AP, KLHL3, CNOT4, CUL2, BTBD1, FBXO28, ITCH, AUP1, SOCS3, ENC1, SOCS1, SOCS6, SKP2, SOCS7, SOCS5, PSMA1, DCUN1D1, MAD2L1, TRIM33, PIAS4, RNF139, RNF138, ASB3, TNFAIP3, FBXL2, FBXO11, RAD23B, DERL2, DERL1, UBE2V2, NEDD8, UBAC1, RAB40B, FBXW7, CACYBP, OTUD7B, HECTD3, FBXW2, RNF168, FBXO4, UBE2D1, FBXO9, FBXO8, FBXO46, UBE2L3, CDC27, RNF6, PSMC6, VCP, OTUB1, NEDD4, SMURF2, FBXO34,…	0.0014193
GO:0019941~modification-dependent protein catabolic process	126	PPP2R5C, ZNRF1, CD2AP, KLHL3, CNOT4, CUL2, BTBD1, FBXO28, ITCH, AUP1, SOCS3, ENC1, SOCS1, SOCS6, SKP2, SOCS7, SOCS5, PSMA1, DCUN1D1, MAD2L1, TRIM33, PIAS4, RNF139, RNF138, ASB3, TNFAIP3, FBXL2, FBXO11, RAD23B, DERL2, DERL1, UBE2V2, NEDD8, UBAC1, RAB40B, FBXW7, CACYBP, OTUD7B, HECTD3, FBXW2, RNF168, FBXO4, UBE2D1, FBXO9, FBXO8, FBXO46, UBE2L3, CDC27, RNF6, PSMC6, VCP, OTUB1, NEDD4, SMURF2, FBXO34,…	0.0014193
GO:0006612~protein targeting to membrane	16	ARL6IP1, SRP54, TAOK2, PRKCI, PEX3, SRP19, TIMM8B, SSR1, MACF1, SRPR, MGEA5, SDCBP, TRAM1, SSR2, SRP9, SSR3	0.00145768
GO:0010942~positive regulation of cell death	100	PTGS2, MMP9, TLR4, PMAIP1, CRADD, CUL2, BAK1, APP, MAP3K5, CDKN2A, TIAM2, CD44, TIA1, IFNG, NGFRAP1, FAS, MAP2K6, RXRA, SKP2, STK4, BCL2L11, MAPK1, IFNB1, TIAL1, RYR2, CDK5R1, HOXA13, SOX4, SRC, SERINC3, PLAGL1, VDR, RAC1, PRKRA, DYRK2, RUNX3, PLAGL2, B4GALT1, TGFBR1, ATM, CIDEC, TXNDC12, NOTCH2, NOTCH1, CDKN1A, EPHA7, CDKN1B, BBC3, HSPD1, PDCD6, ZMAT3, FASTK, BNIP3, PAWR, DAXX, PTEN, AKT1, CASP8…	0.00148618
GO:0043009~chordate embryonic development	80	CDX2, LMO4, ZEB2, PAX3, GLI2, GLI3, HOXD10, HOXC6, EDNRA, GATA2, PAX7, ANKRD11, CASP8, MLL2, SATB2, LEF1, MBNL1, CSDA, JUNB, VASP, BCL2L11, RIC8A, RBBP8, HES1, MAN2A1, ACVR2A, EYA1, EP300, HIF1A, GRN, NCOA6, TGIF1, ROR2, TFAP2A, ZFPM2, FOXC1, GNAS, PRDM1, COL1A1, ADD1, SMARCA4, ACVR1, LIMS1, COL2A1, EGLN1, KEAP1, TCF7L2, ARNT, PRPF19, ALDH1A2, CHD7, ECE1, HOXA5, DAD1, NKX3-1, HOXA9, MAFG, DVL2, E…	0.00155106
GO:0044257~cellular protein catabolic process	131	PPP2R5C, ZNRF1, CD2AP, KLHL3, CNOT4, CUL2, BTBD1, FBXO28, ITCH, AUP1, ADAM9, SOCS3, ENC1, SOCS1, SOCS6, SKP2, SOCS7, SOCS5, PSMA1, DCUN1D1, MAD2L1, TRIM33, PIAS4, BACE1, RNF139, RNF138, ASB3, TNFAIP3, FBXL2, FBXO11, RAD23B, DERL2, DERL1, UBE2V2, NEDD8, UBAC1, RAB40B, FBXW7, CACYBP, OTUD7B, HECTD3, FBXW2, RNF168, FBXO4, UBE2D1, FBXO9, FBXO8, FBXO46, UBE2L3, CDC27, PSMC6, RNF6, VCP, OTUB1, NEDD4, S…	0.00159221
GO:0032869~cellular response to insulin stimulus	25	GRB2, PPARG, AP3S1, RHOQ, PDE3B, AHSG, AKT1, IGF1R, EIF4EBP2, GAB1, SHC1, INSR, PIK3R1, IRS2, RXRA, PRKCI, SOCS7, STAT1, IRS1, LPIN1, GRB10, ZFP106, CCND2, PARP1, VLDLR	0.00159521
GO:0007179~transforming growth factor beta receptor signaling pathway	23	PTPRK, SMAD9, PDGFA, NLK, CREB1, TGFBR1, USP9X, TGFBR2, SMAD5, COL3A1, SMAD4, SMAD2, SMAD1, FOS, FNTA, ARRB2, ID1, ZFYVE9, COL1A2, TGFBR3, ACVR1, BMPR1A, ADAM9	0.00164317
GO:0045786~negative regulation of cell cycle	28	TTK, PDCD4, TSPYL2, CDKN2A, HEXIM1, BCL2, RHOB, BCL6, TPR, RUNX3, DLG1, APC, EGFR, PTPRK, GMNN, DBC1, CDK6, RB1, ATM, INHBA, CDKN1A, CDKN1B, HDAC2, MAD2L1, DGKZ, PPP1R13B, FOXC1, SMARCA4	0.00174283
GO:0045596~negative regulation of cell differentiation	57	RTN4, CDX2, LMO2, DICER1, STAT5B, EZH2, PPARG, TLR4, JAG1, GLI2, GLI3, CTNNB1, ZFP91, SEMA3F, SEMA3A, ZFP36, PRAME, CDK6, SOCS5, HES1, MAPK1, INHBA, CCND1, EREG, IQCB1, HMGB3, SOX2, TCL1A, ITGB3, ABCA1, SOX9, TCF7L2, TTC3, PRPF19, BCL6, RUNX1, APC, MAG, MAFB, SMAD7, TGFBR1, NF1, CREBBP, SKI, ISL1, SIRT1, RUFY3, NOTCH2, HDAC4, NOTCH1, RNF6, DLX1, GDF11, TGFBR3, KLF4, TOB1, BMPR1A	0.00174969
GO:0048736~appendage development	33	WNT5A, HOXA13, DICER1, HOXD13, COL2A1, GLI3, HOXD10, CTNNB1, BAK1, ALDH1A2, ECE1, CHD7, RAB23, HOXA10, HOXA9, FBN2, ASPH, RAX, LEF1, SKI, MBNL1, MMP13, NOTCH2, NOTCH1, HOXC11, MEOX2, DLX6, BAX, PTCH1, GNAS, BMPR1A, SMARCA4, LRP5	0.00180639
GO:0007178~transmembrane receptor protein serine/threonine kinase signaling pathway	33	PDGFA, USP9X, COL3A1, BMPR2, FKBP1A, FOS, FNTA, ZFYVE9, UBE2D1, ADAM9, PTPRK, SMAD9, SMAD7, CREB1, NLK, TGFBR1, SMAD5, TGFBR2, SMAD4, SKI, SMAD2, SMAD1, ACVR2A, ARRB2, ID1, HIPK2, COL1A2, SPTBN1, TGFBR3, SMURF2, ACVR1, BMPR1A, TOB1	0.00180639
GO:0060173~limb development	33	WNT5A, HOXA13, DICER1, HOXD13, COL2A1, GLI3, HOXD10, CTNNB1, BAK1, ALDH1A2, ECE1, CHD7, RAB23, HOXA10, HOXA9, FBN2, ASPH, RAX, LEF1, SKI, MBNL1, MMP13, NOTCH2, NOTCH1, HOXC11, MEOX2, DLX6, BAX, PTCH1, GNAS, BMPR1A, SMARCA4, LRP5	0.00180639
GO:0048732~gland development	40	CAV2, BCAT2, HOXA13, SOX2, STAT5B, HK2, HOXD13, NR3C1, GLI2, GLI3, IGF1R, GATA2, ALDH1A2, HOXA5, BCL2, HOXA9, NKX3-1, POU3F2, B4GALT1, EGFR, IRS2, CREB1, TGFBR1, NF1, MET, FOXA1, LEF1, ITGA2, ISL1, IRS1, BCL2L11, HES1, HHEX, DDR1, EYA1, CRKL, SFRP1, FOXC1, PTCH1, TBX19	0.0018536
GO:0030163~protein catabolic process	134	PPP2R5C, ZNRF1, CD2AP, KLHL3, CNOT4, CUL2, BTBD1, FBXO28, ITCH, AUP1, ADAM9, SOCS3, ENC1, SOCS1, SOCS6, SKP2, SOCS7, SOCS5, PSMA1, DCUN1D1, MAD2L1, TRIM33, PIAS4, BACE1, RNF139, RNF138, ASB3, TNFAIP3, FBXL2, FBXO11, RAD23B, DERL2, DERL1, UBE2V2, NEDD8, UBAC1, RAB40B, FBXW7, CACYBP, OTUD7B, HECTD3, FBXW2, RNF168, FBXO4, UBE2D1, FBXO9, FBXO8, FBXO46, AXIN1, AFG3L2, UBE2L3, CDC27, PSMC6, RNF6, VCP, …	0.00185995
GO:0006606~protein import into nucleus	29	XPO1, TNF, ATP6AP1, GLI3, AKT1, ZFYVE9, IFNG, PPP3CB, BCL3, BCL6, PPP3CA, RANBP2, TPR, FGF2, KPNB1, TNPO1, MCM3AP, SNUPN, MAPK1, PRICKLE1, KPNA6, SPTBN1, JAK2, KPNA4, KPNA3, XPO7, KPNA2, KPNA1, TOB1	0.00198633
GO:0006511~ubiquitin-dependent protein catabolic process	62	TSG101, UBE2G1, PPP2R5C, UCHL1, CD2AP, CUL2, ITCH, PSMD5, USP16, PSMD7, USP15, USP14, UBE2A, SKP2, UBE2I, PSMA1, MAD2L1, PSME1, UCHL5, USP21, MDM2, SIAH1, USP25, CHFR, FBXO11, RAD23B, DERL2, DERL1, USP3, USP2, UBE3A, USP5, USP9X, NEDD8, EDEM3, EDEM1, PPP2CB, USP38, FBXO4, USP34, UBE2D1, FBXO8, BUB3, USP31, UBE4A, UBE4B, UBE2L3, CDC27, RNF6, HSP90B1, PSMC6, PSMD14, TOM1L1, VCP, NEDD4, PSMD10, USP4…	0.00199093
GO:0009792~embryonic development ending in birth or egg hatching	80	CDX2, LMO4, ZEB2, PAX3, GLI2, GLI3, HOXD10, HOXC6, EDNRA, GATA2, PAX7, ANKRD11, CASP8, MLL2, SATB2, LEF1, MBNL1, CSDA, JUNB, VASP, BCL2L11, RIC8A, RBBP8, HES1, MAN2A1, ACVR2A, EYA1, EP300, HIF1A, GRN, NCOA6, TGIF1, ROR2, TFAP2A, ZFPM2, FOXC1, GNAS, PRDM1, COL1A1, ADD1, SMARCA4, ACVR1, LIMS1, COL2A1, EGLN1, KEAP1, TCF7L2, ARNT, PRPF19, ALDH1A2, CHD7, ECE1, HOXA5, DAD1, NKX3-1, HOXA9, MAFG, DVL2, E…	0.00199266
GO:0016044~membrane organization	89	HRAS, SEC24A, LDLR, VAPA, AP1G1, ATP5B, SYNJ1, SNCA, BNIP3, ITSN2, CLTC, AP1S3, BAK1, COPB2, GATA2, APP, AP1S1, AP1S2, ZFYVE9, NECAP2, PUM1, NECAP1, SEC24D, CLINT1, EGFR, SCAMP1, SEC23A, SH3GL3, MYO6, OPA1, PRKCI, ATP6V1H, VTI1B, M6PR, TIMM8B, ELMO1, GAPVD1, RAB18, ARRB2, FNBP1L, IGF2R, LRP12, TXNDC5, ARCN1, RAB5A, VAMP3, BIN1, SERP1, BID, CAV2, STX7, NAPG, SNX2, SNX4, ABCA1, AMPH, AHSG, KRAS, CR…	0.00200337
GO:0007163~establishment or maintenance of cell polarity	20	PARD6B, CCDC99, LIMS1, CAP2, PRKCI, LAMA1, IGF1R, CDC42, ANK1, EZR, MACF1, CRB1, ERBB2IP, ILK, MAP7, PAFAH1B1, CLASP2, APC, DLG1, ZW10	0.00202267
GO:0001952~regulation of cell-matrix adhesion	14	PIK3CB, CSF1, NF1, CDK6, MMP14, PTEN, DDR1, CDKN2A, BCL2, ILK, BCL6, THBS1, PIK3R1, RASA1	0.00202622
GO:0001889~liver development	21	JARID2, RXRA, CEBPG, NF1, STAT5B, ITGA2, ARF6, CTNNB1, HES1, MAN2A1, CCNE1, HHEX, ALDH1A2, NOTCH1, CCND1, EP300, SP1, CCND2, RB1CC1, ALDH2, TGFBR3	0.00205867
GO:0033273~response to vitamin	24	ALPL, MUC1, SCAMP3, SP100, PTGS2, PDGFA, FADS1, RXRA, SOX2, PPARG, MAP1B, ITGA2, CCNE1, ALDH1A2, VDR, CCND1, DUSP1, CD44, BCL2, RARA, PTCH1, INSR, KLF4, MEST	0.00255997
GO:0006913~nucleocytoplasmic transport	44	XPO1, NCBP1, TNF, NUP160, ATP6AP1, GLI3, AKT1, SET, ZFYVE9, IFNG, PPP3CB, BCL3, BCL6, PPP3CA, RANBP2, NUP54, TPR, TNPO1, KPNB1, FGF2, XPOT, NUP133, MCM3AP, SNUPN, NXF1, NUP155, NUPL2, ATXN1, MAPK1, HHEX, CAMK4, PRICKLE1, GSK3B, KPNA6, SPTBN1, JAK2, KPNA4, XPO7, KPNA3, KPNA2, KPNA1, TOB1, THOC1, BAT1	0.00256503
GO:0006613~cotranslational protein targeting to membrane	9	ARL6IP1, SRP54, SRPR, SRP19, TRAM1, SSR2, SRP9, SSR1, SSR3	0.00257087
GO:0009991~response to extracellular stimulus	57	LDHA, PTGS2, NUAK2, PDGFA, PPARG, PTEN, AKT1, FOS, CCNE1, CD44, RARA, OGT, INSR, SCAMP3, SP100, LYN, STC2, GATM, SOCS3, RXRA, CCND1, ADM, RYR2, COL1A1, ALPL, GNAI2, ADORA2B, TXN2, SOX2, BMPR2, ASNS, ENSA, VDR, ALDH1A2, ACSL1, BCL2, DAD1, TNRC6A, MEST, MUC1, BECN1, FADS1, MAP1B, TGFBR2, NR4A2, ITGA2, CPS1, STAT1, SIRT1, C12ORF44, CDKN1A, ITGA6, DUSP1, SFRP2, PTCH1, KLF4, VLDLR	0.00275279
GO:0032870~cellular response to hormone stimulus	39	ADCY3, THRA, GRB2, ADCY6, STAT5B, PPARG, PDE3B, AP3S1, RHOQ, GNG12, AHSG, AKT1, IGF1R, FOS, EIF4EBP2, GAB1, SHC1, PRKACB, INSR, PIK3R1, IRS2, RXRA, PRKCI, SOCS7, ITGA2, STAT1, LPIN1, IRS1, JUNB, STAT3, ZFP106, GRB10, DUSP1, CCND2, ALDH2, JAK2, GNAS, PARP1, VLDLR	0.00275574
GO:0051170~nuclear import	29	XPO1, TNF, ATP6AP1, GLI3, AKT1, ZFYVE9, IFNG, PPP3CB, BCL3, BCL6, PPP3CA, RANBP2, TPR, FGF2, KPNB1, TNPO1, MCM3AP, SNUPN, MAPK1, PRICKLE1, KPNA6, SPTBN1, JAK2, KPNA4, KPNA3, XPO7, KPNA2, KPNA1, TOB1	0.00292862
GO:0050658~RNA transport	31	XPO1, NCBP1, NUP160, NUP93, NXT2, POM121, SEH1L, NUP210, NUP50, QKI, NUP54, RANBP2, TPR, RGPD6, XPOT, RGPD5, NUP133, NUP153, FMR1, G3BP2, CASC3, NXF1, NUP155, NUPL2, HHEX, TMEM48, UPF3B, KHSRP, XPO7, NUP43, THOC1, BAT1	0.00301269
GO:0050657~nucleic acid transport	31	XPO1, NCBP1, NUP160, NUP93, NXT2, POM121, SEH1L, NUP210, NUP50, QKI, NUP54, RANBP2, TPR, RGPD6, XPOT, RGPD5, NUP133, NUP153, FMR1, G3BP2, CASC3, NXF1, NUP155, NUPL2, HHEX, TMEM48, UPF3B, KHSRP, XPO7, NUP43, THOC1, BAT1	0.00301269
GO:0051236~establishment of RNA localization	31	XPO1, NCBP1, NUP160, NUP93, NXT2, POM121, SEH1L, NUP210, NUP50, QKI, NUP54, RANBP2, TPR, RGPD6, XPOT, RGPD5, NUP133, NUP153, FMR1, G3BP2, CASC3, NXF1, NUP155, NUPL2, HHEX, TMEM48, UPF3B, KHSRP, XPO7, NUP43, THOC1, BAT1	0.00301269
GO:0006916~anti-apoptosis	54	MEF2C, IER3, STAT5B, SNCA, BNIP3, AKT1, BAG4, PAX7, TPT1, FAS, MKL1, MYC, SOCS3, SKP2, PRKCI, ESR1, HBXIP, DAPK1, SERPINB9, BNIP2, TXNDC5, F3, HIPK3, TNFAIP8, VEGFA, ADAM17, FOXC1, TNFAIP3, YWHAZ, TNF, GCLC, MCL1, BCL2L2, TCF7L2, IGF1R, BCL2, DAD1, THBS1, IL3, SPHK2, VHL, BECN1, TGFBR1, BIRC6, ANXA5, NOTCH2, SON, HSP90B1, SFRP1, GSK3B, BAX, BNIP3L, CFDP1, IKBKB	0.0030296
GO:0007173~epidermal growth factor receptor signaling pathway	14	EGFR, GRB2, SOCS5, SRC, RPS6KA5, EPS15, EREG, ERBB2IP, EPS8, PTK2B, GAB1, ADAM17, HBEGF, SHC1	0.00304401
GO:0001525~angiogenesis	42	NRP2, RTN4, PDGFA, ATP5B, DICER1, JAG1, ELK3, PTEN, CXCL12, CTNNB1, EDNRA, AGGF1, CXCR4, ROBO1, CTGF, PTK2B, CASP8, RHOB, THBS1, PLXND1, FGF2, C1GALT1, B4GALT1, KLF5, EPAS1, VHL, TGFBR2, COL15A1, MMP14, NCL, PNPLA6, ANXA2, NOTCH1, HIF1A, MEOX2, EREG, ID1, MAPK14, VEGFA, AAMP, PLAU, ACVR1	0.00310725
GO:0045165~cell fate commitment	40	MCL1, SOX2, MITF, PPARG, JAG2, PAX3, JAG1, SOX9, GLI2, GLI3, TCF7L2, HOXD10, CTNNB1, CDC42, SPRY2, GATA2, BCL2, PAX7, POU2F1, RUNX2, FRS2, FGF2, TGFBR1, FOXA1, SMAD5, SMAD4, SMAD2, SMAD1, ISL1, HES1, NOTCH2, EYA1, DLX1, NOTCH1, HOXC11, SALL1, PRDM1, KLF4, TBX19, SMARCA4	0.00329696
GO:0006461~protein complex assembly	111	SYT1, XPO1, HRAS, TUBB2B, CAPZA2, CAPZA1, CD2AP, SLC7A6, CTNNB1, ZFP91, GTF2E1, GTF2E2, AQP11, ILK, PDGFC, FAS, TUBG1, INSR, MED12, IRS1, SPAG9, SMARCA5, VAMP3, EIF2AK3, CAV2, NAPG, GRB2, TAF9B, DAG1, AHCTF1, SRC, PDSS2, FGG, FGA, FGB, RAC1, TAF2, PARD6B, TAF1, SRP54, MSTO1, MLL, MAP2K1, TAF5, CREBBP, SMAD4, SMAD2, SKI, SMAD1, VCP, HSPD1, XPO7, CHAF1A, CACNA1A, E2F3, WASF1, NDUFS5, RANBP9, NDUFS4…	0.00331092
GO:0070271~protein complex biogenesis	111	SYT1, XPO1, HRAS, TUBB2B, CAPZA2, CAPZA1, CD2AP, SLC7A6, CTNNB1, ZFP91, GTF2E1, GTF2E2, AQP11, ILK, PDGFC, FAS, TUBG1, INSR, MED12, IRS1, SPAG9, SMARCA5, VAMP3, EIF2AK3, CAV2, NAPG, GRB2, TAF9B, DAG1, AHCTF1, SRC, PDSS2, FGG, FGA, FGB, RAC1, TAF2, PARD6B, TAF1, SRP54, MSTO1, MLL, MAP2K1, TAF5, CREBBP, SMAD4, SMAD2, SKI, SMAD1, VCP, HSPD1, XPO7, CHAF1A, CACNA1A, E2F3, WASF1, NDUFS5, RANBP9, NDUFS4…	0.00331092
GO:0051169~nuclear transport	44	XPO1, NCBP1, TNF, NUP160, ATP6AP1, GLI3, AKT1, SET, ZFYVE9, IFNG, PPP3CB, BCL3, BCL6, PPP3CA, RANBP2, NUP54, TPR, TNPO1, KPNB1, FGF2, XPOT, NUP133, MCM3AP, SNUPN, NXF1, NUP155, NUPL2, ATXN1, MAPK1, HHEX, CAMK4, PRICKLE1, GSK3B, KPNA6, SPTBN1, JAK2, KPNA4, XPO7, KPNA3, KPNA2, KPNA1, TOB1, THOC1, BAT1	0.0033228
GO:0008285~negative regulation of cell proliferation	84	PTGS2, AIF1, TSG101, PPARG, STRN, PAWR, IL15, MXI1, CXADR, PTEN, GLI3, CUL2, CDKN2A, ILK, IFNG, MTBP, DLG5, ASPH, ITCH, FGF2, CDC6, PTPRK, CGRRF1, RXRA, CDK6, RB1, DDR1, PPM1D, BTG2, ADM, EREG, IFNB1, BTG1, MNT, TGIF1, PMP22, SMARCA2, CAV2, FRK, TNF, IFITM1, IFI30, CHEK1, SFN, TRIB1, ALDH1A2, VDR, BCL2, PRKRA, NKX3-1, BCL6, THBS1, RUNX3, APC, B4GALT1, IL6, MLL, BECN1, VHL, JARID2, PHB, NF1, TGFBR…	0.0033741
GO:0051592~response to calcium ion	21	EGFR, ACTB, KCNMA1, TXNIP, SYT1, SLC25A12, ACTG1, FGG, CCND1, EP300, DUSP1, FGA, FGB, PTK2B, NEDD4, CALM3, PEBP1, RYR2, THBS1, PDCD6, CALM2, CALM1, ADAM9	0.00344707
GO:0043524~negative regulation of neuron apoptosis	20	HRAS, GCLC, ROCK1, SNCA, AARS, NR4A2, ADNP, PRDX3, ZFP91, NRAS, DLX1, KRAS, BAX, BCL2, HIPK2, ILK, PCSK6, NEFL, CACNA1A, RASA1	0.00345187
GO:0060021~palate development	15	SGPL1, SATB2, TSHZ1, CHD7, MEOX2, TGFBR1, TGFBR2, SMAD4, LEF1, TGFBR3, SMAD2, COL2A1, ASPH, BCOR, BMPR1A	0.00354111
GO:0080135~regulation of cellular response to stress	32	TNF, UBE2V2, ZEB2, TLR4, PDCD4, DAXX, AKT1, ZFP91, MAP3K5, MDFIC, MAP3K2, PTK2B, MAP3K9, GAB1, RNF168, PAK1, AXIN1, MDFI, POLH, TAOK2, LYN, BECN1, CEBPG, TAOK3, SIRT1, UBE2N, MAP4K5, EYA1, EEF1E1, HIPK3, HIPK2, SEMA4C	0.00384694
GO:0030182~neuron differentiation	98	TUBB2B, EFNA1, JAG2, STRN, JAG1, CXCL12, HOXD10, ZFP91, GATA2, APP, HOXC8, CD44, ROBO1, ATXN10, ILK, ROBO2, SS18L1, EGFR, MYO6, STMN3, RXRA, EFNB1, HES1, SLITRK4, VEGFA, EFNA5, SMARCA1, DST, CDK5R1, SOX2, ALCAM, CRB1, MACF1, RAC1, B3GNT1, LHX8, RUNX3, PARD6B, MAP2K1, RYK, TGFBR1, FOXA1, SMAD4, NR4A2, AFG3L2, EPHA2, CDKN1C, EPHA4, NOTCH1, DLX1, EPHA7, S100B, NEDD4, CACNA1A, MYH10, NRP2, UCHL1, PAX…	0.00415106
GO:0043523~regulation of neuron apoptosis	29	HRAS, CDK5R1, TNF, GCLC, SNCA, NR3C1, PRDX3, ZFP91, KRAS, BCL2, ILK, PCSK6, NEFL, RASA1, ADAM9, ROCK1, NF1, AARS, ADNP, NR4A2, ESR1, ATM, NRAS, DLX1, EPHA7, BAX, HIPK2, JAK2, CACNA1A	0.00417886
GO:0035107~appendage morphogenesis	31	WNT5A, HOXA13, DICER1, HOXD13, COL2A1, GLI3, HOXD10, CTNNB1, BAK1, ALDH1A2, ECE1, CHD7, RAB23, HOXA10, HOXA9, FBN2, ASPH, LEF1, SKI, MBNL1, MMP13, NOTCH2, NOTCH1, HOXC11, DLX6, BAX, GNAS, PTCH1, BMPR1A, SMARCA4, LRP5	0.00419607
GO:0035108~limb morphogenesis	31	WNT5A, HOXA13, DICER1, HOXD13, COL2A1, GLI3, HOXD10, CTNNB1, BAK1, ALDH1A2, ECE1, CHD7, RAB23, HOXA10, HOXA9, FBN2, ASPH, LEF1, SKI, MBNL1, MMP13, NOTCH2, NOTCH1, HOXC11, DLX6, BAX, GNAS, PTCH1, BMPR1A, SMARCA4, LRP5	0.00419607
GO:0015931~nucleobase, nucleoside, nucleotide and nucleic acid transport	34	XPO1, NCBP1, NUP160, NUP93, NXT2, POM121, SEH1L, SLC23A2, NUP210, NUP50, QKI, RANBP2, NUP54, TPR, RGPD6, XPOT, RGPD5, NUP133, NUP153, SLC25A4, FMR1, G3BP2, NXF1, CASC3, NUP155, NUPL2, GJB1, HHEX, UPF3B, TMEM48, KHSRP, XPO7, NUP43, THOC1, BAT1	0.00443686
GO:0033365~protein localization in organelle	41	BID, XPO1, YWHAZ, TNF, MTX2, ATP6AP1, SRP19, GLI3, AKT1, MACF1, SRPR, ZFYVE9, IFNG, PPP3CB, BCL3, BCL6, PPP3CA, RANBP2, TPR, TNPO1, KPNB1, FGF2, SEC61A1, MCM3AP, SRP54, SNUPN, TIMM23, TIMM8B, MAPK1, PRICKLE1, KPNA6, SPTBN1, JAK2, KPNA4, XPO7, KPNA3, KPNA2, SEC61G, SRP9, KPNA1, TOB1	0.00450993
GO:0065003~macromolecular complex assembly	139	SYT1, NCBP1, XPO1, HRAS, TUBB2B, CAPZA2, CAPZA1, CD2AP, SLC7A6, CTNNB1, SFRS6, GTF2E1, ZFP91, GTF2E2, H2AFV, AQP11, SFRS8, ILK, SFRS9, H2AFZ, PDGFC, FAS, TUBG1, INSR, H1F0, MED12, SFRS1, IRS1, SPAG9, SMARCA5, VAMP3, SNRPC, SIP1, SNRPE, EIF2AK3, CAV2, HMGB2, NAPG, GRB2, TAF9B, DAG1, AHCTF1, ABCA1, SRC, PDSS2, FGG, FGA, FGB, RAC1, ASF1A, TAF2, TAF1, PARD6B, SRP54, MSTO1, MLL, MAP2K1, TAF5, CREBBP, …	0.00481847
GO:0006351~transcription, DNA-dependent	70	CCNT2, COPS2, E2F3, CDX2, THRA, THRB, ARID4A, LMO4, CCNT1, HOXD13, PAX3, CBFB, TMF1, FUBP1, GTF2E1, GTF2E2, CDKN2A, GATA3, TARDBP, RTF1, MYC, CCNK, RREB1, CCNH, ESR1, MED12, MBD1, GTF2B, ELL2, GTF2H1, MED4, TAF12, HIF1A, EREG, NCOA6, ASH1L, MNT, SMARCA5, NFE2L1, NFE2L2, MYNN, SUPT3H, POLR2G, TAF9B, BMPR2, NR3C1, ARNT, TSC22D1, TFAM, TROVE2, NFAT5, ETV1, NPM3, TCEA1, GTF3C1, RUNX3, TRIP13, KLF5, T…	0.00487296
GO:0031099~regeneration	24	GATM, SOCS3, TGFBR1, RXRA, PPARG, MAP1B, SOCS1, CHST3, NR4A3, PLAUR, CCNE1, NOTCH2, NOTCH1, CCND1, CDKN1A, ADM, FGA, PAX7, BCL2, SERPINE1, JAK2, CCNA2, NEFL, PLAU	0.00487753
GO:0031175~neuron projection development	63	NRP2, UCHL1, STRN, GLI2, CXCL12, PTEN, APP, CD44, ATXN10, ROBO1, CXCR4, ILK, POU4F2, ROBO2, SEMA3A, TOP2B, SS18L1, EGFR, MYO6, STMN3, NRXN3, RXRA, EFNB1, CHST3, VASP, SLITRK4, ADM, EFNA5, SIAH1, DST, CDK5R1, HPRT1, ALCAM, IGF1R, MACF1, PTK2B, BCL2, RAC1, B3GNT1, PAFAH1B1, NEFL, RUNX3, APC, ACTB, PARD6B, IL6, MAP2K1, RYK, CREB1, MAP1B, NR4A2, ISL1, AFG3L2, EPHA4, EPHA7, NOTCH1, S100B, NEDD4, MAP1S…	0.00488923
GO:0043933~macromolecular complex subunit organization	147	SYT1, NCBP1, XPO1, HRAS, TUBB2B, CAPZA2, CAPZA1, CD2AP, SLC7A6, CTNNB1, SFRS6, GTF2E1, ZFP91, GTF2E2, H2AFV, AQP11, SFRS8, ILK, SFRS9, H2AFZ, PDGFC, FAS, TUBG1, INSR, H1F0, NUP133, MED12, ARID1A, SFRS1, IRS1, SPAG9, SMARCA5, VAMP3, SNRPC, STMN1, SIP1, SNRPE, EIF2AK3, CAV2, HMGB2, NAPG, GRB2, TAF9B, DAG1, AHCTF1, ABCA1, PDSS2, SRC, FGG, FGA, FGB, RAC1, ASF1A, TAF2, TAF1, PARD6B, LPL, SRP54, MSTO1,…	0.00490102
GO:0006403~RNA localization	31	XPO1, NCBP1, NUP160, NUP93, NXT2, POM121, SEH1L, NUP210, NUP50, QKI, NUP54, RANBP2, TPR, RGPD6, XPOT, RGPD5, NUP133, NUP153, FMR1, G3BP2, CASC3, NXF1, NUP155, NUPL2, HHEX, TMEM48, UPF3B, KHSRP, XPO7, NUP43, THOC1, BAT1	0.00490531
GO:0030029~actin filament-based process	60	HRAS, NUAK2, AIF1, WASF1, CAPZA2, CAPZA1, RHOQ, LMO7, ACTG1, CDC42, RALA, DLG1, MYO6, ROCK1, LIMK1, PRKCI, MYH4, ACTN1, TMSB10, LPIN1, ARHGAP26, VASP, ELMO1, EPB41L3, FMN2, RND3, EPB41L1, ATP2C1, SDCBP, DST, PARVA, ADD1, MYO5A, MYL6, TRIOBP, CNN3, CALD1, NEDD9, ARF6, ARPC5, CAPZB, KRAS, EZR, PTK2B, BCL2, RAC1, CNN2, BCL6, PAFAH1B1, WIPF1, FGD6, TAOK2, EPB41, NF1, FSCN1, RICTOR, NRAS, EPS8, AMOT, …	0.00499209
GO:0032844~regulation of homeostatic process	34	GCLC, LMO2, STAT5B, TAC1, FKBP1A, CDH2, ARNT, AHSG, EDNRA, BAK1, SMAP1, CD44, BCL2, IFNG, SLC22A5, MYC, LYN, SMAD7, MAFB, NF1, CDK6, TNKS2, INHBA, ACVR2A, HIF1A, MAPK14, BAX, VEGFA, MGEA5, CALM3, ADAM17, RYR2, CA2, EIF2AK3, CALM2, CALM1	0.00508383
GO:0009968~negative regulation of signal transduction	56	ELF1, EZH2, LEMD3, PDE3B, PAWR, PTEN, AKT1, PRAME, STMN3, SOCS3, SOCS1, SOCS6, SOCS7, TLE1, SOCS5, IRS1, PRKCD, DDIT4, CTNNBIP1, HHEX, GRB10, CCND1, TRIM33, HIPK2, TGIF1, PEBP1, TNFAIP3, SNX13, ACVR1, SOX2, TRIB1, AHSG, PEG10, PPP2CB, OTUD7B, BCL6, THBS1, RUNX2, AXIN1, APC, MDFI, CARD8, SMAD7, NLK, NF1, TAOK3, SKI, CBY1, SIRT1, RGS14, DKK2, ATXN1, SOST, RGS1, DGKZ, TOB1	0.00509943
GO:0007010~cytoskeleton organization	97	HRAS, NUAK2, AIF1, WASF1, CAPZA2, CAPZA1, RHOQ, TTK, LMO7, AURKA, CTNNB1, ACTG1, HOOK1, CDC42, RANBP9, ANK1, SEH1L, RALA, PAK1, TUBG1, PPP4C, KLHL20, ZW10, DLG1, KIF11, ROCK1, STMN3, LIMK1, PRKCI, ACTN1, TMSB10, PALLD, LPIN1, VASP, MARK1, ARHGAP26, ELMO1, TACC2, EPB41L3, RND3, SS18, FMN2, EPB41L1, ATP2C1, ZWINT, SDCBP, STMN1, DST, GADD45A, SPAST, ADD1, PARVA, TRIOBP, CAV2, CCDC99, CNN3, NEK2, CAL…	0.00523738
GO:0001655~urogenital system development	33	HOXA13, HOXD13, GLI2, GLI3, ALDH1A2, CD44, AQP11, BCL2, ILK, NKX3-1, ROBO2, C1GALT1, APC, SGPL1, SOX11, TGFBR1, NF1, FBN1, FOXA1, SMAD4, LEF1, NID1, SMAD1, BCL2L11, EYA1, HOXC11, SFRP1, BAX, SALL1, GDF11, FOXC1, CA2, ACVR1	0.0056083
GO:0009896~positive regulation of catabolic process	19	TAF1, IRS2, TNF, GCLC, BECN1, SMAD7, PNPLA2, IRS1, ARNT, AKT1, HIF1A, NEDD4, IFNG, MDM2, ITCH, INSR, BARD1, APC, ADAM9	0.00572063
GO:0002009~morphogenesis of an epithelium	31	FRAS1, LMO4, DAG1, JAG2, ZEB2, PAX3, JAG1, GLI2, GLI3, CTNNB1, ALDH1A2, CD44, HOXA5, BCL2, ILK, CASP8, CHUK, DVL2, SMAD4, GRSF1, CELSR1, VASP, NOTCH2, LAMA1, EYA1, HOXB2, CA9, TGIF1, TFAP2A, PTCH1, CA2	0.00574675
GO:0043388~positive regulation of DNA binding	24	MTDH, TNF, TLR4, PRDX3, KRAS, BRD4, CAT, IL6, SP100, CEBPG, ITGA2, SKI, UBE2N, HDAC4, EP300, NCOA3, HIPK2, TGFBR3, CALM3, JAK2, IRF4, IKBKB, MAP3K13, CALM2, CALM1, SMARCA4	0.00584367
GO:0042327~positive regulation of phosphorylation	30	TNF, PRKAG2, BMPR2, TTK, KITLG, TLR4, IL11, EDNRA, ZFP91, BCL2, RB1CC1, IFNG, THBS1, FGF2, INSR, AXIN1, EGFR, IL3, IL6, LYN, TGFBR1, SMAD4, RICTOR, ACVR2A, CCND1, EREG, CCND2, ADAM17, JAK2, BMPR1A	0.00633221
GO:0045737~positive regulation of cyclin-dependent protein kinase activity	7	EGFR, AKT1, CCND1, CCND2, PIM1, ADAM17, PPP1CB	0.00668697
GO:0030522~intracellular receptor-mediated signaling pathway	25	DCBLD2, FHL2, NR3C1, DAXX, CTNNB1, VDR, ALDH1A2, CCNE1, DNAJA1, RARA, SP100, RXRA, ESR1, MED12, ARID1A, RB1, PPARGC1B, NRIP1, MED4, NCOA1, NCOA3, NEDD4, NCOA4, NCOA6, JAK2	0.00670483
GO:0000060~protein import into nucleus, translocation	15	TNF, ATP6AP1, GLI3, AKT1, MAPK1, ZFYVE9, IFNG, SPTBN1, BCL3, BCL6, JAK2, FGF2, KPNB1, TNPO1, TOB1	0.00680317
GO:0016071~mRNA metabolic process	84	NCBP1, PRPF4B, RNMT, SYNCRIP, SKIV2L2, WTAP, AUH, RNGTT, NONO, SFRS6, APP, SFRS4, DNAJB11, SRRM2, TARDBP, SFRS8, SFRS9, DNAJC8, PCBP2, LSM5, DBR1, QKI, LSM1, CCAR1, ZFP36, KHDRBS1, SRPK2, PAN3, SNUPN, PRPF3, MBNL1, SFRS1, SMN2, SRPK1, PAPD4, ROD1, SERBP1, VEGFA, KHSRP, CPSF6, SNRPC, CPSF4, CPSF3, SIP1, SNRPE, EIF2C3, PRPF38B, EIF2C4, THOC1, BAT1, POLR2G, NHP2L1, WBP11, ZFP36L1, EXOSC10, PRPF19, S…	0.00682627
GO:0032774~RNA biosynthetic process	70	CCNT2, COPS2, E2F3, CDX2, THRA, THRB, ARID4A, LMO4, CCNT1, HOXD13, PAX3, CBFB, TMF1, FUBP1, GTF2E1, GTF2E2, CDKN2A, GATA3, TARDBP, RTF1, MYC, CCNK, RREB1, CCNH, ESR1, MED12, MBD1, GTF2B, ELL2, GTF2H1, MED4, TAF12, HIF1A, EREG, NCOA6, ASH1L, MNT, SMARCA5, NFE2L1, NFE2L2, MYNN, SUPT3H, POLR2G, TAF9B, BMPR2, NR3C1, ARNT, TSC22D1, TFAM, TROVE2, NFAT5, ETV1, NPM3, TCEA1, GTF3C1, RUNX3, TRIP13, KLF5, T…	0.00684722
GO:0007169~transmembrane receptor protein tyrosine kinase signaling pathway	56	MPZL1, PDGFA, EFNA1, ATP6AP1, STAT5B, RHOQ, AP3S1, PTEN, AKT1, EIF4EBP2, CTGF, GAB1, SHC1, PDGFC, FRS2, FGF2, INSR, EGFR, PTPRJ, SGPL1, IRS2, SOCS7, SOCS5, IRS1, SS18, DDR1, GRB10, EREG, VEGFA, ADAM17, ROR2, FOXC1, EIF2AK3, GRB2, BMPR2, EPHB4, SRC, IGF1R, EPHB6, PTK2B, SOS1, PIK3R1, TXNIP, MET, STAT3, EPHA2, EPS15, RPS6KA5, EPHA4, EPHA7, ZFP106, ERBB2IP, EPS8, HBEGF, JAK2, CACNA1A	0.00692815
GO:0051674~localization of cell	72	NRP2, PLXNA2, HMGCR, ATP5B, ZEB2, PAX3, CXCL12, PTEN, CD2AP, CD44, CTGF, ROBO1, CXCR4, SEMA3F, IFNG, TOP2B, FGF2, SGPL1, PTPRK, SATB2, ROCK1, EFNB1, MMP14, MIXL1, HIF1A, BTG1, AAMP, SDCBP, ADAM17, FOXC1, ACVR1, CAV2, CDK5R1, TNF, KITLG, GIPC1, CDH2, SRC, PTK2B, RAC1, DNAJA1, PAFAH1B1, POU3F2, CLASP2, THBS1, PPAP2B, APC, B4GALT1, IL6, TAOK2, VHL, PODXL, TGFBR1, MET, NR4A2, ITGA4, ISL1, YWHAE, COL5…	0.00708813
GO:0048870~cell motility	72	NRP2, PLXNA2, HMGCR, ATP5B, ZEB2, PAX3, CXCL12, PTEN, CD2AP, CD44, CTGF, ROBO1, CXCR4, SEMA3F, IFNG, TOP2B, FGF2, SGPL1, PTPRK, SATB2, ROCK1, EFNB1, MMP14, MIXL1, HIF1A, BTG1, AAMP, SDCBP, ADAM17, FOXC1, ACVR1, CAV2, CDK5R1, TNF, KITLG, GIPC1, CDH2, SRC, PTK2B, RAC1, DNAJA1, PAFAH1B1, POU3F2, CLASP2, THBS1, PPAP2B, APC, B4GALT1, IL6, TAOK2, VHL, PODXL, TGFBR1, MET, NR4A2, ITGA4, ISL1, YWHAE, COL5…	0.00708813
GO:0050678~regulation of epithelial cell proliferation	24	B4GALT1, EGFR, ATP6AP1, CDK6, MMP12, FOXP2, CDKN1C, EDNRA, LAMA1, NOTCH1, CDKN1B, EREG, CCND2, DLX6, BAX, GRN, VEGFA, NKX3-1, TGFBR3, PTCH1, FGF2, RUNX3, APC, BMPR1A	0.00710449
GO:0000902~cell morphogenesis	81	NRP2, UCHL1, DYNC2LI1, GLI2, CXCL12, CTNNB1, CDC42, APP, ANK1, ROBO1, CXCR4, ILK, POU4F2, ROBO2, SEMA3A, TOP2B, ZW10, DLG1, EGFR, NRXN3, PDPN, EFNB1, RXRA, PRKCI, LEF1, CHST3, STK4, BBS10, VASP, HES1, SS18, SLITRK4, HIF1A, ADM, SIAH1, EFNA5, DST, ADD1, CDK5R1, LIMS1, CCDC99, TTC8, SOX9, HPRT1, ALCAM, IGF1R, EZR, CRB1, MACF1, BCL2, RAC1, B3GNT1, PAFAH1B1, BCL6, CLASP2, NEFL, RUNX3, APC, ACTB, PARD…	0.00804395
GO:0034504~protein localization in nucleus	29	XPO1, TNF, ATP6AP1, GLI3, AKT1, ZFYVE9, IFNG, PPP3CB, BCL3, BCL6, PPP3CA, RANBP2, TPR, FGF2, KPNB1, TNPO1, MCM3AP, SNUPN, MAPK1, PRICKLE1, KPNA6, SPTBN1, JAK2, KPNA4, KPNA3, XPO7, KPNA2, KPNA1, TOB1	0.00811367
GO:0043405~regulation of MAP kinase activity	39	TNF, ADORA2B, HMGCR, EFNA1, KITLG, TRIB3, ZEB2, DAXX, PDCD4, TRIB2, TRIB1, SPRY2, MAP3K5, KRAS, CXCR4, MDFIC, MAP3K2, PTK2B, MAP3K9, ILK, GAB1, SHC1, PRKAA1, PAK1, THBS1, FGF2, FRS2, INSR, MAP2K6, MDFI, EGFR, MAP2K1, PIK3CB, NF1, MET, SPAG9, MAP4K5, DUSP2, HIPK3	0.008149
GO:0046777~protein amino acid autophosphorylation	27	CAV2, NEK2, AKT1, IGF1R, CLK3, MAP3K3, MAP3K9, CAMK2D, PAK1, YES1, INSR, EGFR, TAF1, TGFBR1, NLK, MET, TAOK3, PIM1, STK4, FYN, EIF2S1, DYRK1A, JAK2, MAPK7, EIF2AK3, MAP3K13, MAP3K12	0.00815532
GO:0030036~actin cytoskeleton organization	56	HRAS, NUAK2, AIF1, WASF1, CAPZA2, CAPZA1, RHOQ, LMO7, ACTG1, CDC42, RALA, DLG1, ROCK1, LIMK1, PRKCI, ACTN1, TMSB10, LPIN1, ARHGAP26, VASP, ELMO1, EPB41L3, FMN2, RND3, EPB41L1, ATP2C1, SDCBP, DST, PARVA, ADD1, TRIOBP, CNN3, CALD1, NEDD9, ARF6, ARPC5, CAPZB, EZR, KRAS, PTK2B, BCL2, RAC1, CNN2, BCL6, PAFAH1B1, WIPF1, FGD6, TAOK2, EPB41, NF1, FSCN1, RICTOR, NRAS, EPS8, AMOT, MYH10	0.00845174
GO:0003006~reproductive developmental process	63	PTGS2, HMGCR, STAT5B, JAG2, HOXD13, CXCL12, LGR4, AKT1, HOOK1, CCNE1, BAK1, CXCR4, FNDC3A, INSR, FANCA, CSDA, MMP14, JUNB, BCL2L11, NRIP1, INHBA, ACVR2A, CCND1, EREG, CCND2, NCOA4, VEGFA, ROR2, PEBP1, FOXC1, ACVR1, HMGB2, HOXA13, CSF1, SOX2, BCL2L2, SOX9, TCF7L2, AHSG, IGF1R, VDR, CHD7, PTK2B, BCL2, CSDE1, IDH1, NKX3-1, PAFAH1B1, LHX8, LFNG, AXIN1, TRIP13, B4GALT1, SMAD9, FOXA1, SMAD5, AFF4, PDE3…	0.00847939
GO:0010812~negative regulation of cell-substrate adhesion	8	CDKN2A, BCL6, COL1A1, MMP14, THBS1, PTEN, RASA1, PIK3R1	0.00855648
GO:0051130~positive regulation of cellular component organization	47	CAV2, TNF, HOXA13, ATP6AP1, SNCA, RHOQ, TAC1, ARF6, AHSG, ACTR3, AKT1, CDC42, ZFP91, GATA2, ROBO1, ARPC2, ILK, RAC1, RALA, ROBO2, NEDD4L, NEFL, INSR, DNMT3B, PIK3R1, ADAM9, APC, TAF1, LIMK1, TGFBR1, MAP1B, PSRC1, PRKCI, SMAD4, ITGA2, SMAD2, RICTOR, SMAD1, TNKS2, UBE2N, CDKN1B, EREG, GSK3B, MGEA5, PEBP1, AMOT, DNMT1	0.00881288
GO:0032271~regulation of protein polymerization	23	TRIOBP, CAV2, CAPZA2, MAP1B, CAPZA1, PSRC1, ARF6, TMSB10, RICTOR, ARPC5, CAPZB, ACTR3, ARPC1B, CDKN1B, ARPC2, ARPC5L, RAC1, SPTBN1, MAPRE1, RASA1, ADD1, SPTAN1, APC	0.00924541

## Sheet: CC
Table S2. Significant gene ontology items enriched by targets of identified miRNA biomarkers.
CC term	Count	Genes	adj.p-value
GO:0031974~membrane-enclosed lumen	423	TGOLN2, MEF2C, PTGS2, SYNCRIP, ZNF638, WTAP, CTNNB1, INTS8, APP, INTS6, OGT, CCNA2, OPA1, RCOR3, GATM, RREB1, MED12, ISG20L2, MED19, MAPK1, PPP1CA, MAPK7, SIP1, ACAA1, RAD23B, NHP2L1, AHCTF1, ACP2, MYBL1, HADHB, DTD1, SFRS15, CACYBP, TCF4, DNMT3B, SFRS11, DNMT3A, YEATS4, DHX9, PHB, NXF1, DLAT, ATM, FXR1, PCNA, POP5, PARP1, POP7, ELF4, TSG101, ZNF532, EZH2, BNIP3, PDIA6, PDIA5, DAXX, RPS19BP1, CCN…	5.99626e-25
GO:0031981~nuclear lumen	352	MEF2C, TGOLN2, CDX2, SYNCRIP, CCT2, ZNF638, WTAP, CD2AP, CTNNB1, INTS8, SFRS4, PSKH1, SIN3A, INTS6, OGT, CCNA2, PITX2, POLH, RCOR3, RREB1, YY1, MED12, ISG20L2, SFRS1, PPARGC1B, MED19, MAPK1, PPP1CA, PIAS4, CAMK4, NAV2, RARS, MAPK7, NEK4, SIP1, RAD23B, LMNB1, TXN2, NEK2, NHP2L1, TAF9B, AHCTF1, CHEK1, MYBL1, SFRS15, NUP50, HOXA10, NUP54, TCF4, DNMT3B, SFRS11, NKRF, DNMT3A, YEATS4, DHX9, SRP54, UAP1…	6.49192e-25
GO:0043233~organelle lumen	413	TGOLN2, MEF2C, PTGS2, SYNCRIP, ZNF638, WTAP, CTNNB1, INTS8, APP, INTS6, OGT, CCNA2, RCOR3, RREB1, MED12, ISG20L2, MED19, MAPK1, PPP1CA, MAPK7, SIP1, ACAA1, RAD23B, NHP2L1, AHCTF1, ACP2, MYBL1, HADHB, DTD1, SFRS15, TCF4, DNMT3B, SFRS11, DNMT3A, YEATS4, DHX9, PHB, NXF1, DLAT, ATM, FXR1, PCNA, POP5, PARP1, POP7, ELF4, TSG101, ZNF532, EZH2, BNIP3, PDIA6, PDIA5, DAXX, RPS19BP1, CCNE2, CCNE1, P4HA2, ZN…	5.44046e-24
GO:0070013~intracellular organelle lumen	405	TGOLN2, MEF2C, PTGS2, SYNCRIP, ZNF638, WTAP, CTNNB1, INTS8, INTS6, OGT, CCNA2, RCOR3, RREB1, MED12, ISG20L2, MED19, MAPK1, PPP1CA, MAPK7, SIP1, ACAA1, RAD23B, NHP2L1, AHCTF1, ACP2, MYBL1, HADHB, DTD1, SFRS15, TCF4, DNMT3B, SFRS11, DNMT3A, YEATS4, DHX9, PHB, NXF1, DLAT, ATM, FXR1, PCNA, POP5, PARP1, POP7, ELF4, TSG101, ZNF532, EZH2, BNIP3, PDIA6, PDIA5, DAXX, RPS19BP1, CCNE2, CCNE1, P4HA2, ZNF148,…	7.51756e-24
GO:0005654~nucleoplasm	237	MEF2C, CDX2, SYNCRIP, ZNF638, WTAP, CTNNB1, INTS8, SFRS4, SIN3A, PSKH1, INTS6, OGT, CCNA2, PITX2, POLH, RREB1, YY1, MED12, SFRS1, PPARGC1B, MED19, MAPK1, PPP1CA, CAMK4, MAPK7, SIP1, RAD23B, TAF9B, AHCTF1, CHEK1, NUP50, HOXA10, NUP54, TCF4, YEATS4, SRP54, SMAD9, MLL, SMAD7, RTCD1, PHB, CREBBP, SMAD5, SMAD4, RYBP, SKI, SMAD2, SMAD1, NXF1, CDC27, ATM, PAXIP1, RNF6, PCNA, PARP1, TCF12, KLF4, NCOR2, C…	1.92263e-22
GO:0005829~cytosol	308	FHIT, LDHA, RPL13, PDLIM5, SNCA, STAT5B, PGAM1, CCT2, CTNNB1, ACTG1, BAK1, ZFP91, AQP11, GAB1, VPS4B, NGFRAP1, OGT, FAS, ROCK1, PIK3CB, PIK3CD, BCL2L11, MAPK1, PPP1CA, GAPVD1, MAD2L1, CAMK4, EIF2S1, RARS, EIF2S2, PGM1, RAB14, HARS, SIP1, ADD1, MDH1, GNAI2, PFKFB4, NEK2, PFKFB3, HMGCS1, BCL2L2, RPS27, RAC1, GYS1, IDH1, PABPC1, RPS21, AMD1, SMAD9, MOCS2, MAP2K1, SPHK2, SMAD7, SMAD5, TGFBR2, SMAD4, …	1.33134e-18
GO:0044451~nucleoplasm part	155	MEF2C, MORF4L1, XPO1, CDX2, LMO4, ZNF638, CNOT7, CBX5, CTNNB1, GTF2E1, INTS8, SFRS4, GTF2E2, SIN3A, PSKH1, SRRM2, INTS6, OGT, MLL2, PITX2, SATB2, MYO6, RBL2, RREB1, YY1, MED12, MTA1, TOPBP1, SFRS1, PPP1CC, PPP1CB, PPARGC1B, ELL2, SUZ12, MED19, PPP1CA, EP300, HIF1A, SNRPC, SIP1, BAT1, SOX2, TAF9B, ATF1, MED12L, METTL3, DDX3X, HOXA10, HOXA9, TCF4, RUNX2, TAF2, TAF1, YEATS4, ZMYM2, SRP54, SMAD9, MLL…	8.22556e-16
GO:0012505~endomembrane system	197	CYP3A4, SYT1, VAPA, C16ORF70, LEMD3, WTAP, SLC35A3, SLC35A4, SSR1, APP, ERO1LB, RAPGEF3, RAB21, SGPL1, MAD2L1, ATP2C1, RAB14, RYR2, EIF2AK3, NUP43, CLCN3, CYP1B1, CNIH, LMNB1, AHCTF1, SERINC1, NUP50, CACYBP, DULLARD, TMED10, NUP54, TRAM1, LFNG, RGPD6, LAPTM4B, RGPD5, SMAD1, NXF1, ARFIP1, ARF1, ATP2A2, PCNA, GOSR2, PARP1, RTN4, LDLR, BNIP3, RTN1, AP1S3, ACTR3, EDNRA, COPB2, AP1S1, ST6GALNAC3, AP1S…	3.29463e-15
GO:0031090~organelle membrane	242	CYP3A4, SYT1, VAPA, C16ORF70, LEMD3, WTAP, VPS33A, SLC35A3, SLC35A4, SSR1, HOOK1, GOT2, BAK1, ERO1LB, VPS4B, RAB21, SGPL1, OPA1, GATM, VTI1B, BCL2L11, NNT, ATP2C1, ATP5C1, RYR2, ARL8B, EIF2AK3, CLCN3, CYP1B1, LMNB1, CNIH, MTX2, CHCHD3, SFXN1, BCL2L2, TK2, HADHB, SERINC1, DULLARD, TMED10, TRAM1, LFNG, GPD2, MSTO1, PHB, SMAD1, ARFIP1, AFG3L2, ARF1, ATP2A2, NIPSNAP1, PCNA, GOSR2, GK, RTN4, LDLR, WAS…	1.58716e-11
GO:0005794~Golgi apparatus	192	TGOLN2, HRAS, RAB9A, AP1G1, C16ORF70, PDE3B, IL15, SLC26A11, UXS1, SLC35A3, RAB1A, HS2ST1, SLC35A4, ACBD3, APP, PSKH1, CHIC2, CD44, B3GALNT2, AKR7A2, PDGFC, TRAPPC2P1, FNDC3A, RAB21, CCAR1, H1F0, SCAMP1, SCAMP3, MYO6, ROCK1, GOLT1B, HLA-A, VTI1B, BICD2, GLCE, GCC2, BCAP31, TNKS2, GCC1, RND3, MGAT3, ATP2C1, BACE1, RAB14, VAMP4, PRDM2, RAB13, CPD, TRAPPC1, TPST1, CAV2, CLCN3, AFTPH, STX7, GCNT2, CN…	8.81441e-09
GO:0043232~intracellular non-membrane-bounded organelle	469	TGOLN2, TUBB2B, RPL13, AIF1, STRN, WTAP, CTNNB1, ACTG1, APP, INTS6, ILK, TIGD2, STAG2, STAG1, H1F0, KIF5B, ROCK1, RCOR3, MPDZ, KIF5A, MECP2, MED12, MYH4, ISG20L2, MARK1, MAPK1, ZNF238, ZWINT, ARL8B, CCDC99, NHP2L1, AHCTF1, MYBL1, C3ORF10, HADHB, SFRS15, RPS27, RPS21, DNMT3B, SFRS11, DNMT3A, DHX9, MAP2K1, FXR2, ATM, FXR1, FNBP1, LASP1, PCNA, H3F3B, MAP7, MARCKS, PARP4, POP5, PARP1, POP7, TSG101, Z…	4.31364e-08
GO:0043228~non-membrane-bounded organelle	469	TGOLN2, TUBB2B, RPL13, AIF1, STRN, WTAP, CTNNB1, ACTG1, APP, INTS6, ILK, TIGD2, STAG2, STAG1, H1F0, KIF5B, ROCK1, RCOR3, MPDZ, KIF5A, MECP2, MED12, MYH4, ISG20L2, MARK1, MAPK1, ZNF238, ZWINT, ARL8B, CCDC99, NHP2L1, AHCTF1, MYBL1, C3ORF10, HADHB, SFRS15, RPS27, RPS21, DNMT3B, SFRS11, DNMT3A, DHX9, MAP2K1, FXR2, ATM, FXR1, FNBP1, LASP1, PCNA, H3F3B, MAP7, MARCKS, PARP4, POP5, PARP1, POP7, TSG101, Z…	4.31364e-08
GO:0031975~envelope	144	XPO1, LEMD3, COX5A, WTAP, COX5B, CBX5, GOT2, BAK1, SLC25A22, SLC25A28, NUP133, OPA1, MYO6, GATM, PPP1CC, NUPL2, BCL2L11, TIMM8B, TNKS2, NNT, MAD2L1, SLC25A36, ATP5C1, SLC25A38, AKAP1, NUP43, LMNB1, MCL1, MTX2, CHCHD3, AHCTF1, BCL2L2, SFXN1, TK2, HADHB, CACYBP, NUP50, DULLARD, NUP54, RGPD6, XPOT, GPD2, RGPD5, MSTO1, PHB, COX8A, ITGA2, NXF1, SMAD1, ABCB7, CPS1, AFG3L2, ABCB6, PPIF, SLC25A12, TXNDC1…	6.73583e-08
GO:0031967~organelle envelope	143	XPO1, LEMD3, COX5A, WTAP, COX5B, CBX5, GOT2, BAK1, SLC25A22, SLC25A28, NUP133, OPA1, MYO6, GATM, PPP1CC, NUPL2, BCL2L11, TIMM8B, TNKS2, NNT, MAD2L1, SLC25A36, ATP5C1, SLC25A38, AKAP1, NUP43, LMNB1, MCL1, MTX2, CHCHD3, AHCTF1, BCL2L2, SFXN1, TK2, HADHB, CACYBP, NUP50, DULLARD, NUP54, RGPD6, XPOT, GPD2, RGPD5, MSTO1, PHB, COX8A, NXF1, SMAD1, ABCB7, CPS1, AFG3L2, ABCB6, PPIF, SLC25A12, TXNDC12, PRIC…	9.29434e-08
GO:0005635~nuclear envelope	62	RTN4, XPO1, LEMD3, BNIP3, WTAP, CBX5, EDNRA, SEH1L, NARF, RANBP2, TPR, KPNB1, LBR, NUP133, MYO6, SNUPN, NUPL2, TMEM38B, TNKS2, MAD2L1, BNIP2, IGF2R, HIPK2, KPNA6, KPNA4, KPNA3, KPNA2, NUP43, MATR3, KPNA1, MTDH, LMNB1, NUP160, NUP93, AHCTF1, POM121, NUP210, BCL2, NUP50, CACYBP, MRPL19, DULLARD, PAFAH1B1, NUP54, MTMR6, TNPO1, XPOT, RGPD6, RGPD5, NUP153, SMAD1, NXF1, NUP155, SIRT1, ITPR1, GRINL1A, T…	2.99388e-07
GO:0005730~nucleolus	152	RNASEN, TGOLN2, XPO1, CCT2, SRP19, WTAP, CD2AP, CBX5, SETX, ESF1, TOP1, GATA2, IMP3, SIN3A, CDKN2A, MDFIC, TARDBP, INTS6, GNL3, RCOR3, POLH, FMR1, MED12, ACTN1, MTA1, ARID1A, ISG20L2, ZNF3, JUNB, MAPK1, EP300, HIF1A, CAMK4, NAV2, RARS, LRP12, SMARCA5, NEK4, ME1, HMGB2, TSHZ1, TXN2, NEK2, NHP2L1, KEAP1, MYBL1, ELK3, UBAC1, SOX9, SFRS15, MEIS2, NPM3, ZNF597, DNMT3B, SFRS11, SETDB1, NKRF, TAF1, DHX9…	1.4232e-06
GO:0016604~nuclear body	52	MEF2C, XPO1, ELF4, ZNF638, DAXX, CBX5, SFRS4, PSKH1, SRRM2, MYC, SP100, RREB1, CCNL1, PRPF3, TOPBP1, UBE2I, RB1, SFRS1, MBD1, SMN2, CCNL2, HIPK1, HIPK2, CPSF6, SNRPC, CHFR, SIP1, BAT1, THOC1, WBP11, SF3B1, DDX3X, METTL3, NPAT, WAC, RBM25, GEMIN5, NACC1, ZMYM2, SRP54, SKI, NXF1, CASC3, CBY1, SIRT1, CTR9, SON, RNF6, PPP1R8, DYRK1A, PSPC1, NCOR2	2.23841e-06
GO:0005643~nuclear pore	31	XPO1, NUP160, AHCTF1, NUP93, POM121, SEH1L, NUP210, NUP50, NUP54, RANBP2, TPR, TNPO1, KPNB1, LBR, RGPD6, XPOT, RGPD5, NUP133, NUP153, SNUPN, NXF1, NUP155, NUPL2, TMEM48, MAD2L1, KPNA6, KPNA4, KPNA3, XPO7, KPNA2, NUP43, KPNA1	5.79011e-06
GO:0005694~chromosome	106	MORF4L1, HMGN1, XPO1, HMGN3, PRPF4B, CDX2, CBX2, CBX1, AURKB, CBX5, TOP1, SIN3A, H2AFV, TIGD2, H2AFZ, TUBG1, STAG2, SS18L1, STAG1, H1F0, NUP133, RBL2, SGOL1, MECP2, TOPBP1, JUNB, TNKS2, SUV420H2, SUZ12, MAD2L1, ZNF238, ZWINT, SMARCA5, CLIP1, NUP43, ADD3, SMARCA4, CCDC99, HMGB2, HMGB3, NEK2, AHCTF1, CHEK1, VDR, RNF168, CLASP2, DNMT3B, SETDB1, DNMT3A, SMCHD1, CREBBP, WAPAL, JRKL, HDAC2, NEDD4, SMAR…	1.14423e-05
GO:0044431~Golgi apparatus part	74	TGOLN2, SEC24A, RAB9A, AP1G1, C16ORF70, PIP5K1A, CLTC, SLC35A3, TMF1, SLC35A4, AP1S3, ACTR3, COPB2, ST6GALNAC3, AP1S1, CHIC2, AP1S2, CHST12, PDGFC, GOLGA4, SEC24D, RAB21, SCAMP1, SEC23A, SCAMP3, LIMK2, CHST2, HLA-A, CHST3, CHST1, BCAP31, MAN2A2, MAN2A1, CHST7, ATP2C1, IGF2R, BACE1, ARCN1, RAB14, VAMP4, CHSY1, GNAS, CPD, TRAPPC1, SEC23B, CAV2, AFTPH, CNIH, MAP4K2, SLC35A5, KIAA1012, B3GNT1, RAB11A…	2.76838e-05
GO:0000267~cell fraction	210	CYP3A4, LDHB, HRAS, VAPA, PTGS2, THOP1, PDLIM5, ADCY6, SNCA, C16ORF70, SYNCRIP, LEMD3, RAB1A, CTNNB1, ACTG1, APP, SERPINE1, RAPGEF3, FAS, NSMAF, RECK, KIF5A, MPDZ, EFNB1, AARS, WNK1, BCL2L11, MAPK1, PITPNM2, DOC2A, RARS, BACE1, RAB14, RYR2, MDH1, TPST1, CYP1B1, GCNT2, GNAI2, DAG1, MMD, HMGCS1, ARF6, ACP2, KRAS, STX16, RAC1, GYS1, IDH1, TMED10, MAP2K1, SPHK2, CLCC1, ACACA, HOMER1, CRYZ, CD55, ATP2…	2.94941e-05
GO:0046930~pore complex	33	XPO1, NUP160, AHCTF1, NUP93, BAK1, POM121, SEH1L, NUP210, NUP50, NUP54, RANBP2, TPR, TNPO1, KPNB1, LBR, RGPD6, XPOT, RGPD5, NUP133, NUP153, SNUPN, NXF1, NUP155, NUPL2, TMEM48, MAD2L1, BAX, KPNA6, KPNA4, KPNA3, XPO7, KPNA2, NUP43, KPNA1	4.2675e-05
GO:0048471~perinuclear region of cytoplasm	72	SNCG, CYB5R4, CHERP, NRBP1, SEC24A, VAPA, AP1G1, TSNAX, JAG2, TLR4, TPD52, CD2AP, VPS33A, APP, ATXN10, PDE4A, RARA, TRAPPC2P1, SEC24D, CLINT1, CCAR1, KCNMA1, SEC23A, MYO6, LYN, KIF5B, KIF5A, TNKS2, TRIM37, SPAG9, MTMR14, MAD2L1, BNIP2, SERBP1, RAB5A, RAB14, SEC23B, SPAST, GALNT3, CAV2, CDK5R1, HMGB2, GALNT1, MTDH, CSF1, GALNT4, CABP1, ARF5, SET, ECE1, AGGF1, PTK2B, PRKRA, PAFAH1B1, NDRG2, DNM3, M…	4.29182e-05
GO:0005667~transcription factor complex	57	E2F3, LMO4, E2F8, NR6A1, CNOT7, CTNNB1, FOS, GTF2E1, GTF2E2, CREG1, PITX2, ATF7IP, SATB2, RBL2, CCNH, YY1, LEF1, TLE1, RB1, CDK4, GTF2B, HMGA1, GTF2H1, EP300, HIF1A, TAF12, NCOA6, SUPT3H, SOX2, TAF9B, NFYB, TCF7L2, ATF1, HOXA10, POU2F1, HOXA9, POU3F2, TCF4, RUNX2, GTF3C1, TAF2, TAF1, SMAD9, EPAS1, TAF5, MAFB, SMAD7, CREB1, SMAD5, CREBBP, SMAD4, SMAD2, SMAD1, PBX3, PARP1, TCF12, KLF4	4.37302e-05
GO:0005768~endosome	76	STARD3NL, RAB9A, LDLR, TSG101, CHMP4A, VPS37A, PRDX3, IL15, ZNRF1, VPS33A, STARD3, RNF103, ZFYVE9, VPS4B, TPT1, RHOB, INSR, FRS2, RAB21, EGFR, SCAMP1, SH3GL3, TM9SF2, RAB4A, HLA-A, PRKCI, M6PR, ANKRD27, RAB11FIP2, GAPVD1, IGF2R, BACE1, RAB5A, RAB14, CLIP1, VAMP4, SIAH1, ARL8B, VOPP1, RAB11FIP1, VPS26A, SPAST, CLCN3, TNF, STX7, STAM2, MMD, ARF6, ATP6V0B, CHMP2B, ECE1, RAB11A, SLC30A3, FAM125B, SNX…	8.53246e-05
GO:0005938~cell cortex	43	NRBP1, GM2A, CAPZA2, CALD1, SNCA, TCL1A, NEDD9, ARF6, GIPC1, DAXX, CAPZB, CTNNB1, ACTG1, FGG, EZR, MACF1, PTK2B, FGB, PAFAH1B1, EXOC6, CLASP2, ITCH, ACTB, PARD6B, TRPC4, MYO6, MAP2K1, EPB41, INPPL1, PRKCI, RAI14, NCL, FNBP1, LASP1, FNBP1L, NEDD4, SPTBN1, MARCKS, MAPRE1, ADD3, SEPT8, SPTAN1, MYH10	0.00010074
GO:0044427~chromosomal part	88	HMGN1, MORF4L1, XPO1, HMGN3, ARID4A, ARID4B, CBX2, CBX1, AURKB, DAXX, CBX5, SIN3A, H2AFV, SEH1L, TIGD2, H2AFZ, TPR, TOP2B, STAG2, SS18L1, ZW10, STAG1, H1F0, NUP133, UBE2A, RBL2, SGOL1, MECP2, MBD4, UBE2I, RB1, HMGA2, MBD2, HMGA1, JUNB, PURB, PURA, MYCN, KLHDC3, TNKS2, SUV420H2, SUZ12, MAD2L1, ZWINT, CLIP1, ORC5L, FOXC1, NUP43, SMARCA4, CCDC99, NUP160, AHCTF1, CHEK1, RPA2, VDR, CHD9, ORC2L, CDYL, …	0.000141413
GO:0009898~internal side of plasma membrane	75	HRAS, RAB9A, GM2A, AP1G1, RP2, AP3S1, CLTC, VPS33A, AP1S3, CDC42, ACBD3, COPB2, AP1S1, SMAP1, FRMD6, AP1S2, RAB28, ILK, RAB23, RALA, RHOD, TPR, AUP1, RAP2B, RAP2C, SOCS7, NUPL2, PNPLA6, RAB18, FNBP1L, RRAS2, ARCN1, RAB5A, RAB14, PEBP1, RAB13, AKAP2, ADD3, GBP1, ADD1, SERP1, PARVA, CAV2, CDK5R1, LIMS1, LITAF, STAM2, CABP1, GNG12, RAB40B, AMPH, STARD13, KRAS, MTMR1, EZR, PEX19, RAC1, NUP54, SEC23IP…	0.000166922
GO:0000785~chromatin	53	HMGN1, MORF4L1, HMGN3, ARID4A, ARID4B, AHCTF1, CBX2, CBX1, DAXX, CBX5, CHD9, VDR, ORC2L, CDYL, CHD7, SIN3A, H2AFV, H2AFZ, CHD1, TOP2B, DNMT3B, CHD5, BAZ2A, STAG2, STAG1, H1F0, DNMT3A, UBE2A, RBL2, CREB1, MECP2, MBD4, RB1, HMGA2, MBD2, BIRC2, HMGA1, JUNB, KLHDC3, MYCN, SUZ12, ATRX, HDAC2, ID2, NEDD4, SMARCC1, HIST1H2AH, FOXC1, H3F3B, IRF4, TMPO, KLF4, SMARCA4	0.000179513
GO:0016585~chromatin remodeling complex	26	MORF4L1, CBX5, SAP30, SIN3A, SMARCD2, ACTL6A, ASF1A, BAZ2A, SATB2, KIF11, ESR1, SAP18, MTA1, ARID1A, RB1, RBBP7, MBD2, NRIP1, HDAC4, HDAC2, SMARCC1, SMARCA5, PHF21A, SMARCA1, SMARCA2, SMARCA4	0.00018102
GO:0044432~endoplasmic reticulum part	80	RTN4, CYP3A4, SEC24A, RAB9A, VAPA, PTGS2, HMGCR, PDIA6, PDIA5, ALG6, RTN1, SSR1, SC4MOL, ERO1LB, PIGF, P4HA2, DNAJB11, SRPR, CASP7, RPN1, RPN2, ELOVL6, ASPH, SEC24D, DLG1, SGPL1, MINPP1, PIGY, SPTLC2, SLC33A1, PGAP1, PIGU, CDS1, PNPLA6, TMEM38B, SACM1L, BCAP31, TXNDC5, FKBP14, RYR2, EIF2AK3, SEC23B, SEC61G, SRP9, ARL6IP1, DERL2, CYP1B1, DERL1, FKBP1A, EDEM3, EDEM1, CALU, KDELC1, MIA3, STT3A, SERI…	0.000218138
GO:0005783~endoplasmic reticulum	184	CYP3A4, CHERP, RAB9A, PTGS2, VAPA, HMGCR, SYNCRIP, PDE3B, PRKCSH, TPD52, SLC26A11, RAB1A, SSR1, ELOVL1, BAK1, ERO1LB, PSKH1, ANK1, DNAJB11, ELOVL5, PLOD2, ELOVL4, AQP11, NT5C3, LRRC59, PHTF2, INSIG1, CREB3L2, RPN1, RPN2, ASPH, ELOVL6, TRAPPC2P1, FNDC3B, RAB21, AUP1, SGPL1, SPTLC2, SLC33A1, GOLT1B, STIM2, PNPLA6, BCAP31, TXNDC5, BACE1, RAB14, RNF139, SDCBP, RYR2, FAM38A, TRAPPC1, EIF2AK3, SEC61G, …	0.000223422
GO:0031252~cell leading edge	40	MYO5A, NRBP1, AIF1, WASF1, NEDD9, ARF6, CDH2, CD2AP, CAPZB, CTNNB1, AKT1, ACTR3, EZR, TIAM2, CXCR4, ROBO1, ARPC2, PDE4A, RAC1, ROBO2, PAFAH1B1, FGD6, RASA1, PTPRK, MYO6, PDPN, SWAP70, S100A11, KIF18A, CDK6, RAPH1, VASP, MTMR14, S100B, ITGA5, RAB5A, AMOT, ADAM17, GNAS, PARVA	0.000274564
GO:0000792~heterochromatin	18	DNMT3A, MECP2, CBX1, MBD2, BIRC2, DAXX, CBX5, SUZ12, ATRX, VDR, HDAC2, SMARCC1, H3F3B, FOXC1, TOP2B, BAZ2A, DNMT3B, SMARCA4	0.000398299
GO:0000139~Golgi membrane	48	CAV2, AFTPH, RAB9A, SEC24A, CNIH, AP1G1, MAP4K2, SLC35A5, CLTC, SLC35A3, TMF1, SLC35A4, ACTR3, AP1S3, COPB2, AP1S1, ST6GALNAC3, AP1S2, CHST12, B3GNT1, PDGFC, DOPEY2, SEC24D, LFNG, RAB21, SEC23A, GABARAPL2, SCAMP3, HLA-A, CHST2, CHST3, ARFIP1, TRIM23, BCAP31, CHST1, MAN2A2, MAN2A1, CHST7, ARF1, LARGE, ATP2C1, AP2A1, ARCN1, VAMP4, CHSY1, GOSR2, GNAS, SEC23B	0.000853165
GO:0034708~methyltransferase complex	12	SUZ12, ACTB, PPP1CA, PAXIP1, MLL, NCOA6, EZH2, OGT, PPP1CC, PPP1CB, CBX5, MLL2	0.000863426
GO:0035097~histone methyltransferase complex	12	SUZ12, ACTB, PPP1CA, PAXIP1, MLL, NCOA6, EZH2, OGT, PPP1CC, PPP1CB, CBX5, MLL2	0.000863426
GO:0005789~endoplasmic reticulum membrane	63	RTN4, CYP3A4, RAB9A, SEC24A, VAPA, HMGCR, ALG6, RTN1, SSR1, SC4MOL, ERO1LB, PIGF, SRPR, CASP7, RPN1, RPN2, ASPH, ELOVL6, SEC24D, DLG1, SGPL1, PIGY, SPTLC2, SLC33A1, PGAP1, PIGU, CDS1, PNPLA6, TMEM38B, SACM1L, BCAP31, RYR2, EIF2AK3, SEC23B, SRP9, SEC61G, ARL6IP1, DERL2, CYP1B1, DERL1, FKBP1A, EDEM1, MIA3, STT3A, SERINC1, BCL2, DAD1, DULLARD, ERO1L, TRAM1, PPAP2B, SEC61A1, SEC61A2, SEC11A, ITPR1, G…	0.00113797
GO:0045121~membrane raft	39	ADCY3, CAV2, ATP1B1, TNF, GNAI2, LDLR, ATP1B3, PTGS2, ADCY6, BMPR2, DAG1, RHOQ, TLR4, ABCA1, SRC, EFHD2, KRAS, STX12, PRR3, PTK2B, CASP8, INSR, KCNMA1, LYN, FLOT2, EFNB1, FLOT1, TGFBR2, KIF18A, BIRC2, IRS1, CD55, RAB5A, PEBP1, ADAM17, LRP8, SMURF2, JAK2, BMPR1A	0.00135081
GO:0042175~nuclear envelope-endoplasmic reticulum network	65	RTN4, CYP3A4, XPO1, RAB9A, SEC24A, VAPA, HMGCR, ALG6, RTN1, SSR1, SC4MOL, ERO1LB, PIGF, SRPR, CASP7, RPN1, RPN2, ELOVL6, ASPH, SEC24D, DLG1, SGPL1, PIGY, SPTLC2, SLC33A1, PGAP1, PIGU, CDS1, PNPLA6, TMEM38B, SACM1L, BCAP31, RAB14, RYR2, EIF2AK3, SEC23B, SRP9, SEC61G, ARL6IP1, DERL2, CYP1B1, DERL1, FKBP1A, EDEM1, MIA3, STT3A, SERINC1, BCL2, DAD1, DULLARD, ERO1L, TRAM1, PPAP2B, SEC61A1, SEC61A2, SEC…	0.00167587
GO:0005625~soluble fraction	70	LDHB, THOP1, RAB1A, AKT1, ACTG1, GSR, SPINT2, CASP7, PDE4A, PDE4B, SERPINE1, RHOB, CTDSP2, FAS, NSMAF, INSR, USP14, LIMK2, ALDH5A1, EFNB1, RAB4A, FMR1, AARS, WNK1, PFKP, PKIA, MAPK1, BLMH, PITPNM2, ADM, RARS, PEBP1, FARSA, PRPS1, MDH1, ME1, WNT5A, CAV2, YWHAZ, PPP4R1, CXCL2, HMGCS1, MAP4K2, ASNS, GIPC1, HPRT1, IARS, ACSL1, FGB, GYS1, IDH1, PAFAH1B1, PPP3CA, PCSK6, ACTB, RAB8B, MAP2K1, MAP1B, ACAC…	0.0018115
GO:0015630~microtubule cytoskeleton	110	SNCG, DYNC1LI2, TUBB2B, VAPA, CEP76, DYNC2LI1, TTK, AURKA, CBX1, AURKB, CTNNB1, HOOK1, APP, FNTA, PSKH1, TUBG1, PPP4C, KIF5B, ROCK1, KIF5A, MED12, TOPBP1, DCTN4, MARK1, TACC2, TNKS2, MAD2L1, NAV1, CEP350, CLIP1, PDCD6IP, ARL8B, STMN1, TNFAIP3, DST, CCDC99, LITAF, NEK2, NEDD9, CHEK1, KEAP1, TTC8, BLOC1S2, MACF1, NDRG2, CLASP2, DHX9, MAP2K1, SMEK2, SMEK1, CDC27, ATM, NEDD1, MAP7, MARCKS, PARP4, MYH…	0.00228009
GO:0030135~coated vesicle	41	TGOLN2, SYT1, AFTPH, SEC24A, LDLR, AP1G1, C16ORF70, GIPC1, CLTC, AMPH, AP1S3, COPB2, AP1S1, AP1S2, SYPL1, ECE1, NECAP2, NECAP1, SV2A, SLC30A3, CLINT1, SEC24D, SEC23A, SCAMP1, EGFR, MYO6, PIK3C2A, WIPI1, SYNGR3, DOC2A, AP2A1, IGF2R, ARCN1, RAB14, RAB5A, SEMA4C, PEBP1, SIAH1, HSPD1, BIN1, SEC23B	0.00291363
GO:0030424~axon	41	NRP2, SNCG, CDK5R1, KIAA1598, SNCA, UCHL1, VIM, TAC1, NOV, ALCAM, ZFP91, APP, ROBO1, PTK2B, ILK, NEFH, ROBO2, KLHL24, SEMA3A, NEFL, APC, KCNMA1, ACTB, MYO6, MAP2K1, RXRA, NF1, MAP1B, ESR1, ITGA2, DPYSL2, STAT1, MAPK1, RNF6, BACE1, RAB5A, PEBP1, CA2, SLC38A1, MAP3K12, MYH10	0.00291363
GO:0016023~cytoplasmic membrane-bounded vesicle	109	TGOLN2, SYT1, ATP1B3, AP1G1, PDGFA, CHMP4A, C16ORF70, PTPN23, CD2AP, APP, CHIC2, CLK3, RPN1, FNDC3A, RAB21, SCAMP1, EGFR, MYO6, ACTN1, SPAG9, DOC2A, FNBP1L, VEGFA, RAB14, SDCBP, NEU1, PDCD6IP, BIN1, DST, CAV2, PAM, AFTPH, GIPC1, ITGB3, ATP6V1B2, ABCA1, CALU, FGG, STX12, SYPL1, ECE1, FGA, FGB, RAC1, TMED10, SLC30A3, SLC30A7, AXIN1, AP2M1, P4HB, TAOK2, BECN1, WIPI1, ATM, SYNGR3, LAMP1, NOTCH1, LAMP…	0.0035314
GO:0031988~membrane-bounded vesicle	112	TGOLN2, SYT1, ATP1B3, AP1G1, PDGFA, CHMP4A, C16ORF70, PTPN23, CD2AP, APP, CHIC2, CLK3, RPN1, FNDC3A, RAB21, SCAMP1, EGFR, MYO6, ACTN1, SPAG9, DOC2A, FNBP1L, VEGFA, RAB14, SDCBP, NEU1, PDCD6IP, BIN1, DST, CAV2, PAM, CLCN3, AFTPH, GRB2, GIPC1, ITGB3, ATP6V1B2, ABCA1, CALU, FGG, SYPL1, STX12, ECE1, FGA, FGB, RAC1, TMED10, SLC30A3, SLC30A7, AXIN1, AP2M1, P4HB, BMP1, TAOK2, BECN1, WIPI1, ATM, SYNGR3, …	0.00361146
GO:0005626~insoluble fraction	156	CYP3A4, HRAS, PTGS2, VAPA, HMGCR, PDLIM5, ADCY6, C16ORF70, SNCA, JAG2, LEMD3, CASK, SYNCRIP, PDE3B, IL15, RAB1A, CTNNB1, SLC16A1, APP, TIAM2, PDE4A, LRRC59, PDE4B, STK39, RAPGEF3, ITCH, FNDC3A, FRS2, INSR, RECK, SLC33A1, KIF5A, MPDZ, PSD3, WNK1, HLA-C, HLA-B, IRS1, BCL2L11, TNKS2, MAPK1, DOC2A, BACE1, RAB14, RYR2, VAMP3, SLC38A1, CPD, EMP1, TPST1, CAV2, CYP1B1, GCNT2, GNAI2, NAPG, DAG1, MMD, TCL1…	0.00377365
GO:0012506~vesicle membrane	39	CAV2, SYT1, CLCN3, AFTPH, SEC24A, LDLR, GRB2, CHMP4A, C16ORF70, GIPC1, ITGB3, CLTC, AP1S3, COPB2, AP1S1, AP1S2, CAMK2D, NECAP2, NECAP1, TMED10, SV2A, FNDC3A, SEC24D, RAB21, AP2M1, SEC23A, SCAMP1, EGFR, MYO6, ITPR1, LAMP2, KIF1B, AP2A1, ARCN1, RAB5A, SEMA4C, MDM2, RAB11FIP1, SEC23B	0.00378911
GO:0005819~spindle	38	SNCG, CCDC99, CDC14A, NEK2, TTK, NEDD9, AURKA, CBX1, AURKB, AKT1, APP, EVI5, PPP2CB, PAFAH1B1, CLASP2, TUBG1, MYC, ZW10, CDC6, KIF11, PSRC1, KIF18A, RB1, CDC27, ATM, RGS14, NEDD1, MAD2L1, CEP350, MAP1S, MAPK14, PTP4A1, CALM3, ARL8B, PARP4, MAPRE1, CALM2, SPAST, CALM1, MYH10	0.00442911
GO:0016605~PML body	14	ZMYM2, SP100, ELF4, UBE2I, TOPBP1, SKI, RB1, DAXX, SIRT1, CBX5, RNF6, HIPK1, HIPK2, CHFR	0.00495039
GO:0005624~membrane fraction	150	CYP3A4, HRAS, PTGS2, VAPA, HMGCR, PDLIM5, ADCY6, C16ORF70, SNCA, JAG2, LEMD3, CASK, SYNCRIP, PDE3B, IL15, CTNNB1, SLC16A1, APP, TIAM2, PDE4A, LRRC59, STK39, RAPGEF3, ITCH, FNDC3A, FRS2, INSR, RECK, SLC33A1, KIF5A, MPDZ, PSD3, WNK1, HLA-C, HLA-B, IRS1, BCL2L11, TNKS2, DOC2A, BACE1, RAB14, RYR2, VAMP3, SLC38A1, CPD, EMP1, TPST1, CAV2, CYP1B1, GCNT2, GNAI2, NAPG, DAG1, MMD, TCL1A, GIPC1, ARF6, ACP2,…	0.00527614
GO:0030120~vesicle coat	15	EGFR, SEC23A, AFTPH, SEC24A, CLTC, AP1S3, COPB2, AP1S1, AP1S2, AP2A1, ARCN1, NECAP2, NECAP1, SEC24D, SEC23B	0.0063766
GO:0005901~caveola	18	KCNMA1, CAV2, ATP1B1, PTGS2, ATP1B3, LDLR, FLOT2, FLOT1, TGFBR2, BMPR2, KIF18A, IRS1, SRC, PRR3, JAK2, LRP8, INSR, BMPR1A	0.00808374
GO:0030136~clathrin-coated vesicle	34	TGOLN2, SYT1, AFTPH, LDLR, AP1G1, C16ORF70, GIPC1, CLTC, AMPH, AP1S3, AP1S1, AP1S2, ECE1, SYPL1, NECAP2, NECAP1, SV2A, SLC30A3, CLINT1, SCAMP1, EGFR, MYO6, PIK3C2A, WIPI1, SYNGR3, DOC2A, AP2A1, IGF2R, RAB14, RAB5A, SEMA4C, PEBP1, SIAH1, BIN1	0.00941319
GO:0005905~coated pit	16	EGFR, MYO6, LDLR, CLTC, AP1S3, EPS15, APP, AP1S1, AP1S2, AP2A1, LRP12, NECAP2, NECAP1, HSPD1, AP2M1, VLDLR	0.00985376
GO:0031410~cytoplasmic vesicle	121	TGOLN2, SYT1, ATP1B3, AP1G1, PDGFA, CHMP4A, C16ORF70, PTPN23, ZNRF1, CD2AP, APP, CHIC2, CLK3, RPN1, ITCH, FNDC3A, RAB21, SCAMP1, EGFR, MYO6, ACTN1, SPAG9, DOC2A, ARRB2, FNBP1L, VEGFA, BACE1, RAB14, SDCBP, NEU1, PDCD6IP, RAB13, BIN1, DST, CAV2, PAM, CLCN3, AFTPH, GIPC1, ITGB3, ATP6V1B2, ABCA1, CALU, FGG, ECE1, STX12, SYPL1, FGA, FGB, RAC1, TMED10, SLC30A3, SEC23IP, SLC30A7, AXIN1, AP2M1, P4HB, RAB…	0.00996915

## Sheet: MF
Table S2. Significant gene ontology items enriched by targets of identified miRNA biomarkers.
MF term	Count	Genes	adj.p-value
GO:0030528~transcription regulator activity	348	MEF2C, HMGN1, CDX2, STAT5B, HOXD13, MXI1, ZNF253, HOXD10, CTNNB1, FLI1, SIN3A, CREB3L2, RARA, PATZ1, PITX2, PRAME, RREB1, RXRB, YY1, RXRA, MED12, MECP2, PPARGC1B, MED19, HES1, ZNF236, ZNF238, PIAS4, MTF1, CAMK4, IFNB1, MLLT10, HES2, MNT, TGIF1, PRDM2, TGIF2, PRDM1, HOXA13, ZNF133, ZNF131, TAF9B, MYBL1, MYBL2, TCF20, HEXIM1, HOXA10, LHX8, BCOR, TCF4, DNMT3B, PLAGL2, KLF5, NKRF, YEATS4, AEBP2, MLL,…	5.71366e-14
GO:0008134~transcription factor binding	150	HMGN3, CDX2, THRB, LMO4, MXI1, RAB1A, CBFB, RGL2, CTNNB1, HOXC6, GATA2, SIN3A, CDKN2A, SMARCD2, MDFIC, GATA3, RARA, TRAPPC2P1, PITX2, PRAME, RXRB, RXRA, YY1, MED12, MECP2, PIM1, CSDA, STK4, PPARGC1B, JUNB, HHEX, EP300, HIF1A, RAB18, MTF1, PIAS4, IFNB1, MNT, TGIF1, TFAP2A, NFE2L1, SMARCA2, ADD1, SMARCA4, EID1, TAF9B, ELK3, ATF2, ARNT, VDR, TCF20, MEIS2, NKX3-1, TCF4, BCOR, RUNX1, DNMT3B, AEBP2, TA…	5.68878e-13
GO:0016564~transcription repressor activity	103	THRA, CDX2, THRB, CBX2, ZNF253, MXI1, CBX5, HOXC6, HOXC8, SIN3A, EED, PATZ1, PRAME, YY1, MECP2, CSDA, JUNB, HES1, HHEX, PIAS4, IFNB1, MNT, TGIF1, EID1, HMGB2, TAF9B, ELK3, MEIS2, HEXIM1, TCF4, BCOR, DNMT3B, ZNF423, NKRF, AEBP2, CREBZF, KLF12, PHB, RYBP, SAP18, SKI, FOXP2, CDKN1C, HDAC4, HDAC2, HIVEP1, CRYM, NCOR2, DNAJB6, KLF4, COPS2, ELF1, ELF2, ARID4A, TSG101, PPARG, EZH2, PAWR, PAX3, DAXX, SAP…	1.15401e-11
GO:0000166~nucleotide binding	466	LDHB, HRAS, TUBB2B, RP2, SYNCRIP, ACTG1, MAP3K5, ERO1LB, MAP3K4, CLK3, CLK2, DHX37, MAP3K9, ILK, VPS4B, TLK1, DHX36, TLK2, MAP2K7, MAP2K6, OPA1, KIF5B, ROCK1, KIF5A, PIK3CB, PIK3CD, MYH4, MARK1, MAPK1, DHX29, MAPK6, ASCC3, ROR2, ARL8B, MAPK7, EIF2AK3, GNAI2, GNAI1, ARF6, ARF5, ATP6V0B, HADHB, DTD1, SFRS15, RAC1, PABPC1, SFRS11, SFRS12, DHX9, TAOK2, SPHK2, MAP2K1, TGFBR1, MAP2K4, TAOK3, TGFBR2, AC…	2.14142e-11
GO:0032553~ribonucleotide binding	388	HRAS, TUBB2B, RP2, ACTG1, MAP3K5, MAP3K4, CLK3, CLK2, DHX37, MAP3K9, ILK, VPS4B, DHX36, TLK1, TLK2, MAP2K7, MAP2K6, OPA1, KIF5B, ROCK1, KIF5A, PIK3CB, PIK3CD, MYH4, MARK1, MAPK1, DHX29, MAPK6, ASCC3, ROR2, ARL8B, MAPK7, EIF2AK3, GNAI2, GNAI1, ARF6, ARF5, ATP6V0B, DTD1, RAC1, DHX9, TAOK2, SPHK2, MAP2K1, TGFBR1, TAOK3, MAP2K4, TGFBR2, ACACA, UBE2L3, ATM, HSPA12A, ARF1, ARF3, GK, NUAK2, UBE2G1, ARL5…	3.61579e-10
GO:0032555~purine ribonucleotide binding	388	HRAS, TUBB2B, RP2, ACTG1, MAP3K5, MAP3K4, CLK3, CLK2, DHX37, MAP3K9, ILK, VPS4B, DHX36, TLK1, TLK2, MAP2K7, MAP2K6, OPA1, KIF5B, ROCK1, KIF5A, PIK3CB, PIK3CD, MYH4, MARK1, MAPK1, DHX29, MAPK6, ASCC3, ROR2, ARL8B, MAPK7, EIF2AK3, GNAI2, GNAI1, ARF6, ARF5, ATP6V0B, DTD1, RAC1, DHX9, TAOK2, SPHK2, MAP2K1, TGFBR1, TAOK3, MAP2K4, TGFBR2, ACACA, UBE2L3, ATM, HSPA12A, ARF1, ARF3, GK, NUAK2, UBE2G1, ARL5…	3.61579e-10
GO:0004672~protein kinase activity	159	FASTKD3, LTBP1, PRPF4B, NRBP1, TBK1, EFNA3, TTK, CASK, AURKA, AURKB, PRKX, CSNK2A2, MAP3K5, MAP3K4, PSKH1, CLK3, CLK2, MAP3K9, ILK, STK39, TLK1, PRKACB, TLK2, PPP4C, MAP2K7, INSR, MAP2K6, EGFR, TWF1, PAN3, ROCK1, WNK1, PIM1, IRS1, STK4, WEE1, MARK1, MAP4K3, MAP4K4, MAPK1, MAP4K5, CAMK4, MAPK6, TESK1, ROR2, CSNK1G3, MAPK7, NEK4, EIF2AK3, NEK7, CAV2, CDK5R1, NEK2, MAPKAPK3, BMPR2, MAP4K2, CHEK1, PX…	5.71073e-10
GO:0004674~protein serine/threonine kinase activity	121	PRPF4B, LTBP1, TBK1, CASK, TTK, AURKA, AURKB, PRKX, CSNK2A2, MAP3K5, MAP3K4, PSKH1, CLK3, CLK2, MAP3K9, ILK, TLK1, STK39, PRKACB, TLK2, PPP4C, MAP2K7, MAP2K6, EGFR, ROCK1, WNK1, PIM1, STK4, WEE1, MARK1, MAP4K3, MAP4K4, MAPK1, MAP4K5, CAMK4, MAPK6, TESK1, CSNK1G3, MAPK7, NEK4, EIF2AK3, NEK7, CDK5R1, NEK2, MAPKAPK3, BMPR2, MAP4K2, CHEK1, VRK3, DYRK2, STK19, TAF1, TAOK2, MAP2K1, TGFBR1, TGFBR2, MAP2…	2.27642e-09
GO:0017076~purine nucleotide binding	396	HRAS, TUBB2B, RP2, ACTG1, MAP3K5, ERO1LB, MAP3K4, CLK3, CLK2, DHX37, MAP3K9, ILK, VPS4B, DHX36, TLK1, TLK2, MAP2K7, MAP2K6, OPA1, KIF5B, ROCK1, KIF5A, PIK3CB, PIK3CD, MYH4, MARK1, MAPK1, DHX29, MAPK6, ASCC3, ROR2, ARL8B, MAPK7, EIF2AK3, GNAI2, GNAI1, ARF6, ARF5, ATP6V0B, DTD1, RAC1, DHX9, TAOK2, SPHK2, MAP2K1, TGFBR1, TAOK3, MAP2K4, TGFBR2, ACACA, UBE2L3, ATM, HSPA12A, ARF1, ARF3, GK, NUAK2, UBE2…	3.80555e-09
GO:0005524~ATP binding	317	ADCY3, FASTKD3, RAD51C, DYNC1LI2, RP2, ADCY6, CCT2, AURKA, AURKB, RAB1A, PRKX, ACTG1, ATP2B1, MAP3K5, DDX17, ATP2B4, MAP3K4, PSKH1, CLK3, CLK2, DHX37, MAP3K9, ILK, VPS4B, TLK1, DHX36, TLK2, MAP2K7, MAP2K6, PAN3, KIF5B, ROCK1, KIF5A, PIK3CB, PIK3CD, AARS, PIM1, WNK1, ABCC10, MYH4, MARK1, MAPK1, RAB18, MAPK6, CAMK4, DHX29, NAV2, ATP2C1, ASCC3, RARS, HARS, ROR2, MAPK7, NEK4, EIF2AK3, NEK7, CHKA, CLC…	6.39706e-09
GO:0032559~adenyl ribonucleotide binding	320	ADCY3, FASTKD3, RAD51C, DYNC1LI2, RP2, ADCY6, CCT2, AURKA, AURKB, RAB1A, PRKX, ACTG1, ATP2B1, MAP3K5, DDX17, ATP2B4, MAP3K4, PSKH1, CLK3, CLK2, DHX37, MAP3K9, ILK, VPS4B, TLK1, DHX36, RAPGEF3, TLK2, MAP2K7, MAP2K6, PAN3, KIF5B, ROCK1, KIF5A, PIK3CB, PIK3CD, AARS, PIM1, WNK1, ABCC10, MYH4, MARK1, MAPK1, RAB18, MAPK6, CAMK4, DHX29, NAV2, ATP2C1, ASCC3, RARS, HARS, ROR2, MAPK7, NEK4, EIF2AK3, NEK7, …	7.44556e-09
GO:0003714~transcription corepressor activity	54	COPS2, CDX2, THRB, TSG101, PAWR, MXI1, HOXC6, SAP30, SIN3A, PBXIP1, CREG1, ATF7IP, SP100, YY1, MECP2, TLE1, SPEN, CSDA, MBD1, JUNB, NRIP1, PIAS4, IFNB1, HIPK2, MNT, C19ORF2, TGIF1, ZFPM2, EID1, ZNF274, TAF9B, TRIB3, ELK3, MEIS2, BCL11A, NPAT, BCOR, TCF4, DNMT3B, ERF, AEBP2, KLF12, YWHAB, RYBP, SAP18, SKI, SIRT1, YAF2, DR1, SETD8, ID3, NCOR2, CRYM, TOB1	3.7963e-08
GO:0001883~purine nucleoside binding	333	ADCY3, FASTKD3, RAD51C, DYNC1LI2, RP2, ADCY6, CCT2, AURKA, AURKB, RAB1A, PRKX, ATP2B1, ACTG1, MAP3K5, ERO1LB, DDX17, ATP2B4, MAP3K4, PSKH1, CLK3, CLK2, DHX37, MAP3K9, ILK, VPS4B, TLK1, DHX36, TLK2, RAPGEF3, MAP2K7, MAP2K6, PAN3, KIF5B, ROCK1, KIF5A, PIK3CB, PIK3CD, AARS, PIM1, WNK1, ABCC10, MYH4, MARK1, MAPK1, RAB18, MAPK6, CAMK4, DHX29, NAV2, ATP2C1, ASCC3, RARS, HARS, ROR2, ARL8B, MAPK7, NEK4, …	6.92325e-08
GO:0019899~enzyme binding	134	PDLIM5, PGAM1, PDE3B, STRN, AURKA, TLR4, CBX1, PRKCSH, CRADD, CBX5, CTNNB1, CUL2, ANK1, CDKN2A, SERPINE1, FAS, INSR, MAP2K7, ADAM9, EGFR, PTPRK, IRS2, ROCK1, DFFB, STRN4, SOCS1, PPP1CC, IRS1, PPP1CB, PLAUR, SPAG9, MAPK1, HIF1A, F3, RNF138, RYR2, AKAP7, BIN1, AKAP1, AKAP2, ADD3, CAV2, EID1, PPME1, NEK2, CHEK1, ABCA1, RAC1, BCOR, FGD6, RHOBTB3, RGPD6, GABARAPL2, RGPD5, ZMYM2, EPAS1, MAP2K1, SPHK2, …	8.77404e-08
GO:0030554~adenyl nucleotide binding	328	ADCY3, FASTKD3, RAD51C, DYNC1LI2, RP2, ADCY6, CCT2, AURKA, AURKB, RAB1A, PRKX, ATP2B1, ACTG1, MAP3K5, DDX17, ERO1LB, ATP2B4, MAP3K4, PSKH1, CLK3, CLK2, DHX37, MAP3K9, ILK, VPS4B, TLK1, DHX36, TLK2, RAPGEF3, MAP2K7, MAP2K6, PAN3, KIF5B, ROCK1, KIF5A, PIK3CB, PIK3CD, AARS, PIM1, WNK1, ABCC10, MYH4, MARK1, MAPK1, RAB18, MAPK6, CAMK4, DHX29, NAV2, ATP2C1, ASCC3, RARS, HARS, ROR2, MAPK7, NEK4, EIF2AK3…	9.01528e-08
GO:0001882~nucleoside binding	333	ADCY3, FASTKD3, RAD51C, DYNC1LI2, RP2, ADCY6, CCT2, AURKA, AURKB, RAB1A, PRKX, ATP2B1, ACTG1, MAP3K5, ERO1LB, DDX17, ATP2B4, MAP3K4, PSKH1, CLK3, CLK2, DHX37, MAP3K9, ILK, VPS4B, TLK1, DHX36, TLK2, RAPGEF3, MAP2K7, MAP2K6, PAN3, KIF5B, ROCK1, KIF5A, PIK3CB, PIK3CD, AARS, PIM1, WNK1, ABCC10, MYH4, MARK1, MAPK1, RAB18, MAPK6, CAMK4, DHX29, NAV2, ATP2C1, ASCC3, RARS, HARS, ROR2, ARL8B, MAPK7, NEK4, …	1.13281e-07
GO:0003682~chromatin binding	54	MKRN1, MORF4L1, HMGN3, ARID4A, EZH2, ARID4B, MITF, HOXD13, CBX2, CBX1, PAX3, GLI2, GLI3, HOXD10, CTNNB1, CBX5, TOP1, POU4F2, PATZ1, TOP2B, CDC6, SATB2, ADNP, LEF1, TLE1, MBD2, KLHDC3, SUZ12, NCOA1, NCOA6, SMARCA5, TGIF1, SMARCA1, SMARCA4, SOX2, CHD9, SF3B1, CHD7, CDYL, CHD1, ACTL6A, BCL6, RNF168, RUNX2, CHD5, ASF1A, DNMT3A, MLL, ISL1, ATRX, NOTCH1, DLX1, SMARCC1, CHAF1A	1.15102e-07
GO:0003712~transcription cofactor activity	101	CDX2, THRB, MXI1, CBFB, RGL2, CTNNB1, HOXC6, SIN3A, SMARCD2, RARA, RXRB, YY1, RXRA, MECP2, MED12, CSDA, JUNB, PPARGC1B, EP300, MTF1, PIAS4, IFNB1, MNT, TFAP2A, TGIF1, NFE2L1, SMARCA2, EID1, TAF9B, ELK3, ARNT, ATF2, TCF20, MEIS2, BCOR, TCF4, DNMT3B, TAF1, AEBP2, KLF12, EPAS1, CREBBP, RYBP, SAP18, SKI, NR1I3, SMARCC1, DYRK1B, CRYM, NCOR2, COPS2, TSG101, PAWR, TMF1, CCNE1, SAP30, PBXIP1, CREG1, MKL1…	1.16894e-07
GO:0016563~transcription activator activity	110	THRA, CNOT7, CBFB, RGL2, CTNNB1, SMARCD2, RARA, PATZ1, RREB1, RXRB, RXRA, YY1, MED12, ARID1A, PPARGC1B, JUNB, EP300, MTF1, CAMK4, MNT, SMARCA5, TFAP2A, NFE2L2, SMARCA2, SMARCA4, MYBL1, SOX9, ATF2, ARNT, TCF20, NKX3-1, HOXA9, RUNX1, RUNX2, ZNF423, TAF1, EPAS1, PHB, SMAD5, CREBBP, NR4A2, SMAD4, SMAD2, NR4A3, SMAD1, CDKN1C, HDAC4, RNF6, NOTCH1, NR1I3, HDAC2, SMARCC1, DYRK1B, IKBKB, KLF2, TCF12, KLF4…	1.69269e-07
GO:0019900~kinase binding	59	PDLIM5, PRKAG2, PGAM1, PDE3B, TLR4, PRDX3, PRKCSH, CTNNB1, CDKN2A, FAS, TOP2B, MAP2K7, INSR, ADAM9, DLG1, PTPRK, IRS2, SP100, SOCS1, RB1, PPP1CC, IRS1, PPP1CB, MAPK1, SPAG9, CCND1, CCND2, BTG1, RNF138, PEBP1, RYR2, AKAP7, AKAP1, MAP3K13, ADD3, MAP3K12, CAV2, VIM, TRIB3, CHEK1, CDH2, TCF7L2, TRIB1, IGF1R, PTK2B, APC, ACTB, MAP2K1, TGFBR2, SKI, SMAD1, STAT3, RPS6KA4, DUSP2, GSK3B, MARCKS, JAK2, GRK…	6.35753e-07
GO:0046332~SMAD binding	24	SMAD7, TGFBR1, USP9X, TGFBR2, COL3A1, CREBBP, SMAD4, FKBP1A, SMAD2, ZEB2, SKI, SMAD1, PURB, CTNNB1, PURA, FOS, TRIM33, HIPK2, COL1A2, TGFBR3, AXIN1, ACVR1, TOB1, BMPR1A	2.90437e-06
GO:0003700~transcription factor activity	211	MEF2C, CDX2, STAT5B, HOXD13, HOXD10, CTNNB1, FLI1, CREB3L2, RARA, PITX2, RXRB, YY1, RXRA, ZNF236, MTF1, ZNF238, MLLT10, MNT, TGIF1, TGIF2, PRDM2, PRDM1, HOXA13, ZNF133, ZNF131, MYBL2, HOXA10, TCF4, LHX8, PLAGL2, KLF5, YEATS4, SMAD9, MLL, KLF12, SMAD7, SMAD5, CREBBP, SMAD4, SMAD2, SMAD1, DLX1, ZFHX4, NOTCH1, NR1I3, ZNF217, DMTF1, DLX6, KLF2, TCF12, KLF4, KLF3, ELF1, ELF2, BACH2, ELF4, TBX21, MITF,…	4.72793e-06
GO:0019901~protein kinase binding	49	PDLIM5, VIM, PRKAG2, PGAM1, PDE3B, TRIB3, CHEK1, CDH2, PRDX3, PRKCSH, TCF7L2, TRIB1, CDKN2A, PTK2B, TOP2B, INSR, MAP2K7, DLG1, ADAM9, APC, ACTB, PTPRK, IRS2, MAP2K1, SOCS1, TGFBR2, SKI, SMAD1, PPP1CC, PPP1CB, IRS1, STAT3, MAPK1, SPAG9, CCND1, RPS6KA4, DUSP2, CCND2, GSK3B, RYR2, RNF138, PEBP1, MARCKS, AKAP7, GRK5, AKAP1, MAP3K13, ADD3, MAP3K12	8.00555e-06
GO:0043565~sequence-specific DNA binding	142	MEF2C, CDX2, THRA, THRB, STAT5B, HOXD13, HOXD10, CTNNB1, HOXC6, GATA2, HOXC8, FLI1, HOXC4, GATA3, CREB3L2, RARA, PITX2, SATB1, SATB2, RXRB, RXRA, MTA1, FOXN2, JUNB, HHEX, HIF1A, SPDEF, TGIF1, NFE2L1, TGIF2, NFE2L2, TSHZ1, HOXA13, SOX2, ELK3, SOX9, MEIS1, ATF1, ATF2, ARNT, VDR, POLE4, MEIS2, HOXA5, HOXA10, NKX3-1, HOXA9, LHX8, DNMT3B, CREBL2, TAF2, MAFG, TAF1, EPAS1, CREBZF, SMAD7, TAF5, MAFB, FOX…	8.25572e-06
GO:0003702~RNA polymerase II transcription factor activity	69	MEF2C, HMGN1, SOX21, MITF, CNOT2, DEK, PAX3, CBFB, HOXD10, TMF1, FOS, GTF2E1, GTF2E2, ZNF148, CREG1, ZNF281, RAX, RXRB, RXRA, MED12, LEF1, CSDA, HLTF, GTF2B, JUNB, PPARGC1B, ELL2, PURA, GTF2H1, MED6, MED19, MED4, HOXC11, HIF1A, TAF12, TIAL1, ASH1L, SMARCA5, ZFPM2, FOXC1, TBX19, SUPT3H, LITAF, SOX9, TCF7L2, MEIS1, ATF2, MED12L, ARNT, MEIS2, NFAT5, TCEA1, RUNX2, KLF5, ERF, MLL, EPAS1, CREB1, SOX30,…	2.16461e-05
GO:0003677~DNA binding	437	MEF2C, HOXD13, ZNF638, MXI1, ZNF253, ZNF254, HOXD10, CTNNB1, APP, FLI1, PHTF2, TIGD2, PATZ1, H1F0, RCOR3, RREB1, RXRB, RCOR1, RXRA, MECP2, ZNF791, RAD1, ZNF236, ZNF238, TGIF1, TGIF2, RAD23B, ZNF516, ZNF133, ZNF131, AHCTF1, MYBL1, MYBL2, RPS27, ZNF226, ZNF224, ZNF124, TCF4, DNMT3B, DNMT3A, YEATS4, DHX9, KLF12, ZNF621, ATM, ZNF217, PCNA, H3F3B, PARP4, PARP1, ELF1, ZNF292, ELF2, BACH2, ELF4, TSG101,…	5.35555e-05
GO:0003723~RNA binding	158	RNASEN, NCBP1, XPO1, RNMT, THRA, CHERP, RPL13, RBM6, SYNCRIP, ZNF638, SRP19, CNOT4, SFRS6, NONO, IMP3, SFRS4, DDX17, SRRM2, TIA1, SFRS8, TARDBP, SFRS9, LSM5, PUM1, PUM2, LSM1, RPUSD4, CARS, SNRPN, FMR1, AARS, SFRS1, PPARGC1B, PSMA1, TIAL1, SERBP1, EIF2S1, EIF2S2, SNRPC, AKAP1, SNRPE, EIF2C3, EIF2C4, BAT1, CNBP, NHP2L1, DUSP11, IGF2BP3, OBFC2A, PUS7, TROVE2, SFRS15, MOV10, METTL3, DDX3X, HEXIM1, P…	7.68388e-05
GO:0016791~phosphatase activity	67	IMPAD1, ALPPL2, CDC14A, SGPP1, SYNJ1, PTPN23, PGAM1, PTEN, RNGTT, NT5C3, CTDSP2, PPP4C, DLG1, PTPRJ, MINPP1, PTPRK, INPPL1, PPP1CC, LPIN1, PPP1CB, PTPDC1, SACM1L, EYA4, PPM1G, PPM1D, PPP1CA, MTMR14, EYA1, PPM1H, PPP2R2A, ALPL, PFKFB4, PFKFB3, NT5C1B, PPP3R1, DUSP10, ACP2, DUSP11, G6PC3, MTM1, MTMR1, DUSP14, PPP2CB, PPP1R12A, PPP3CB, DULLARD, PPP3CA, MTMR9, MTMR6, INPP5B, PPAP2B, INPP5A, MTMR4, PT…	0.000192421
GO:0008022~protein C-terminus binding	43	HRAS, VIM, PXK, PRDX3, SRC, AMPH, CTNNB1, HIC2, SFRS15, NIPBL, BLOC1S2, PPP2CB, NPAT, VPS4B, PEX12, PABPC1, TOP2B, NEFL, ARL6IP5, NSF, MLLT4, DLG1, YEATS4, CEP135, YWHAB, PDZD11, TOPBP1, MID1IP1, SIRT1, NCL, PRKCD, ATXN1, EP300, SP1, ATP2A2, SMARCC1, DGKZ, SIAH1, MAPRE1, KPNA3, BIN1, TJP2, DST	0.000534189
GO:0043566~structure-specific DNA binding	43	RAD23B, HMGB2, CNBP, CDX2, THRB, STAT5B, WBP11, ZNF638, OBFC2A, CTNNB1, FUBP1, FOS, ANKRD17, RPA2, ZNF148, SAFB, BCL6, MYC, FEN1, EGR1, EGFR, SATB1, SSBP3, CREB1, CEBPG, RXRA, MECP2, SMAD2, SPEN, CSDA, TET1, JUNB, PURB, PURA, HNRPDL, NOTCH1, SP1, HES2, TDG, PCNA, HSPD1, KLF4, NFIB	0.00109358
GO:0004721~phosphoprotein phosphatase activity	47	CDC14A, PTPN23, DUSP10, PPP3R1, ACP2, DUSP11, PTEN, RNGTT, MTM1, MTMR1, DUSP14, PPP2CB, PPP3CB, PPP1R12A, DULLARD, CTDSP2, PPP3CA, PPP4C, MTMR6, PPAP2B, MTMR4, DLG1, PTPRJ, PTPRK, PTPN9, PTPRD, MAP2K1, PTPN4, PTPN13, PPP1CC, PTPDC1, PPP1CB, CDC25B, DUSP5, EYA4, PPM1G, DUSP4, EYA1, PPM1D, MTMR14, PPP1CA, DUSP2, DUSP1, PTP4A1, PPM1H, PTP4A2, PPP2R2A	0.00128974
GO:0019904~protein domain specific binding	80	SYNJ1, STRN, RHOQ, PAWR, PTEN, CD2AP, CRADD, PAK3, SRRM2, ILK, QKI, LRRFIP2, SLC22A5, INSR, KPNB1, ADAM9, SCAMP1, RAP2B, KHDRBS1, IRS2, SP100, STMN3, INPPL1, STRN4, MECP2, MED12, SOCS7, UBE2I, MBD2, IRS1, PPARGC1B, VASP, ELMO1, TACC2, CCDC6, ADRB1, ADAM17, ADAM12, CLCN3, YWHAZ, LITAF, GRB2, GIPC1, SFN, DAZAP2, SRC, CHMP2B, KRAS, SOS1, BCL2, PPP2CB, NEFL, INPP5A, AXIN1, CARD8, NLK, YWHAB, NDFIP2, …	0.00134571
GO:0004860~protein kinase inhibitor activity	17	SOCS3, PRKAG2, TAOK3, SOCS1, WNK1, TRIB3, SFN, PKIA, TRIB2, TRIB1, AHSG, GMFB, CDKN1C, CDKN1A, CDKN2A, CDKN1B, HEXIM1	0.00142364
GO:0019210~kinase inhibitor activity	17	SOCS3, PRKAG2, TAOK3, SOCS1, WNK1, TRIB3, SFN, PKIA, TRIB2, TRIB1, AHSG, GMFB, CDKN1C, CDKN1A, CDKN2A, CDKN1B, HEXIM1	0.00208621
GO:0003924~GTPase activity	55	HRAS, RAB9A, TUBB2B, HBS1L, EIF5, RHOQ, RAB1A, CDC42, RAB28, SRPR, RHOB, RALA, RHOD, TUBG1, GTPBP2, RAP2B, NUDT1, RAP2C, OPA1, RAB4A, RND3, RAB18, RRAS2, RAB5A, RAB14, GNAS, ARL8B, RAB13, ARL4C, NKIRAS2, GBP1, GNAI2, RAP1GAP, GNAI1, ARF6, ARF5, KRAS, RAC1, RAB11A, DNM3, SRP54, RAB8B, TRIM23, NRAS, RAB31, RAB30, GSPT1, ARF1, ARF3, RAB22A, RAP1A, RHEB, RIT1, RAP1B, DNM2	0.00320466
GO:0003690~double-stranded DNA binding	31	HMGB2, CDX2, THRB, STAT5B, ZNF638, CTNNB1, FOS, ANKRD17, ZNF148, SAFB, MYC, FEN1, EGR1, EGFR, SATB1, CREB1, CEBPG, RXRA, MECP2, SMAD2, CSDA, JUNB, PURB, PURA, HNRPDL, SP1, HES2, PCNA, TDG, KLF4, NFIB	0.00353921
GO:0042802~identical protein binding	134	SYT1, LDHB, THRA, NRBP1, HMGCR, PDGFA, SNCA, TPD52, AMOTL2, HOOK1, ACTG1, NONO, BAK1, MAP3K5, APP, ROBO1, MAP3K9, EED, ROBO2, PDGFC, FAS, SH3GL3, EGFR, TMEFF1, CARS, ROCK1, SNRPN, PPP1CC, STK4, ZNF3, GCC2, MAD2L1, VEGFA, COL1A2, RYR2, CLIP1, SNRPC, COL1A1, EIF2AK3, ADD1, BAT1, SMARCA4, PRPS1, CAV2, CHKA, CLCN3, PFKFB4, PFKFB3, GIPC1, ITGB3, C10ORF88, GPD1L, ECE1, BLOC1S2, PRKRA, RUNX1, AXIN1, DVL…	0.00456131
GO:0035257~nuclear hormone receptor binding	26	HMGN3, PPARG, STAT5B, STRN, FHL2, DAXX, RGL2, CTNNB1, VDR, CCNE1, TRIP12, PRAME, RXRA, MED12, RB1, WIPI1, HMGA1, PPARGC1B, NRIP1, TACC2, NCOA1, MED4, NCOA3, NCOA4, NCOA6, JMJD1C	0.00538942
