# Supplementary material for: Multivariate competing endogenous RNA network characterization for cancer microRNA biomarker discovery: a novel bioinformatics model with application to prostate cancer metastasis
Source: Precis Clin Med. 2022 Jan 10;5(1):pbac001. doi: 10.1093/pcmedi/pbac001 (PMC9267254; doi:10.1093/pcmedi/pbac001)
Supplement: pbac001_Supplemental_Tables_and_Figures [file pbac001_supplemental_tables_and_figures.zip › Table-S5.xls]

## Sheet: KEGG
Table S5. Significant pathway items enriched by targets of identified miRNA biomarkers.
KEGG term	Count	Genes	adj.p-value
hsa05200:Pathways in cancer	108	HRAS, PTGS2, PDGFA, MMP9, STAT5B, MMP2, MMP1, CTNNB1, CUL2, CDKN2A, RALA, RARA, FAS, EGFR, WNT10B, RXRB, PIK3CB, RXRA, PIK3CD, SKP2, STK4, MAPK1, CCDC6, EP300, HIF1A, PIAS4, VEGFA, WNT5A, GRB2, ARNT, LAMB3, KRAS, RAC1, NKX3-1, RUNX1, TRAF4, AXIN1, DVL2, DVL3, EPAS1, MAP2K1, TGFBR1, TGFBR2, MET, CREBBP, SMAD4, ITGA2, SMAD2, ITGA3, LAMA1, CDKN1A, HDAC2, CDKN1B, ITGA6, PLCG1, IKBKB, E2F3, PPARG, MIT…	1.06763e-09
hsa05215:Prostate cancer	40	E2F3, HRAS, GRB2, PDGFA, TCF7L2, PTEN, CTNNB1, CCNE2, AKT1, CCNE1, IGF1R, KRAS, BCL2, SOS1, SOS2, CREB3L2, NKX3-1, PDGFC, CHUK, PIK3R1, PIK3R2, EGFR, MAP2K1, PIK3CB, CREB1, PIK3CD, CREBBP, LEF1, CREB5, RB1, MAPK1, NRAS, CDKN1A, CCND1, HSP90B1, CDKN1B, EP300, GSK3B, MDM2, IKBKB	5.33822e-07
hsa04722:Neurotrophin signaling pathway	48	HRAS, AKT1, CDC42, MAP3K5, GAB1, SHC1, NGFRAP1, MAP2K7, FRS2, IRS2, PIK3CB, PIK3CD, PRKCD, IRS1, MAPK1, CRKL, CAMK4, MAPK7, ZNF274, YWHAZ, GRB2, KRAS, MAP3K3, BCL2, SOS1, RAC1, SOS2, CAMK2D, PIK3R1, PIK3R2, PDK1, MAP2K1, YWHAB, YWHAE, RPS6KA5, RPS6KA6, NRAS, RPS6KA3, RPS6KA4, PLCG1, BAX, GSK3B, MAPK14, YWHAQ, RAP1A, CALM3, RAP1B, IKBKB, CALM2, CALM1	2.06237e-06
hsa05211:Renal cell carcinoma	33	HRAS, GRB2, EGLN1, ARNT, AKT1, CDC42, CUL2, KRAS, PAK3, PAK4, SOS1, GAB1, SOS2, RAC1, PAK1, PIK3R1, PIK3R2, MAP2K1, EPAS1, PIK3CB, VHL, PIK3CD, CREBBP, MET, MAPK1, NRAS, CRKL, HIF1A, EP300, VEGFA, RAP1A, RAP1B, TCEB1	2.47674e-06
hsa04510:Focal adhesion	67	HRAS, PDGFA, PTEN, CTNNB1, ACTG1, AKT1, CDC42, PAK3, PAK4, ILK, PDGFC, SHC1, PAK1, EGFR, ROCK1, PIK3CB, PIK3CD, ACTN1, PPP1CC, PPP1CB, VASP, MAPK1, PPP1CA, CCND1, CRKL, CCND2, VEGFA, COL1A2, COL1A1, PARVA, CAV2, GRB2, TNC, COL3A1, ITGB4, COL2A1, ITGB3, SRC, IGF1R, LAMB3, ITGB8, SOS1, BCL2, SOS2, RAC1, PPP1R12A, THBS1, PIK3R1, PIK3R2, ACTB, COL4A2, COL4A1, MAP2K1, MET, ITGA2, ITGA3, ITGA4, COL5A3,…	2.48582e-06
hsa04110:Cell cycle	47	E2F3, YWHAZ, CDC14A, TTK, CHEK1, SFN, CCNE2, CCNE1, ORC2L, CDKN2A, MYC, CCNA2, STAG2, BUB3, STAG1, CDC7, CDC6, RBL2, CCNH, CREBBP, YWHAB, SKP2, SMAD4, CDK6, SMAD2, RB1, CDK4, CDC27, YWHAE, WEE1, ATM, CDC25B, CDKN1C, CDKN1A, CCND1, MAD2L1, EP300, HDAC2, CDKN1B, CCND2, GSK3B, YWHAQ, PCNA, MDM2, ORC5L, GADD45B, GADD45A	5.39806e-06
hsa05220:Chronic myeloid leukemia	33	E2F3, HRAS, GRB2, STAT5B, AKT1, KRAS, CDKN2A, SOS1, SOS2, SHC1, RUNX1, MYC, CHUK, PIK3R1, PIK3R2, MAP2K1, PIK3CB, TGFBR1, TGFBR2, PIK3CD, SMAD4, CDK6, RB1, CDK4, MAPK1, NRAS, CDKN1A, CCND1, CRKL, CDKN1B, HDAC2, MDM2, IKBKB	6.75429e-06
hsa04115:p53 signaling pathway	31	BID, ZMAT3, CHEK1, PMAIP1, SFN, CCNG1, PTEN, SESN3, CCNE2, CCNE1, CDKN2A, CASP8, SERPINE1, RCHY1, FAS, THBS1, CDK6, CDK4, ATM, CDKN1A, CCND1, PPM1D, TNFRSF10B, CCND2, BBC3, BAX, DDB2, MDM2, SIAH1, GADD45B, GADD45A	7.50739e-06
hsa05214:Glioma	29	E2F3, HRAS, GRB2, PDGFA, PTEN, AKT1, IGF1R, CDKN2A, KRAS, SOS1, SOS2, CAMK2D, SHC1, PIK3R1, PIK3R2, EGFR, MAP2K1, PIK3CB, PIK3CD, CDK6, RB1, CDK4, NRAS, MAPK1, CDKN1A, CCND1, PLCG1, CALM3, MDM2, CALM2, CALM1	1.21357e-05
hsa04010:MAPK signaling pathway	78	MEF2C, HRAS, PDGFA, DAXX, PRKX, AKT1, CDC42, FOS, MAP3K5, MAP3K4, PAK1, FAS, PRKACB, RAPGEF2, FGF2, MYC, MAP2K7, MAP2K6, CHUK, EGFR, STK4, MAP4K3, MAPK1, MAP4K4, CRKL, ARRB2, RRAS2, STMN1, MAPK7, MAP3K14, GADD45B, MAP3K13, GADD45A, MAP3K12, TNF, GRB2, MAP4K2, PPP3R1, DUSP10, MAPKAPK3, GNG12, ATF2, KRAS, MAP3K3, MAP3K2, DUSP14, SOS1, SOS2, RAC1, PPP3CB, PPP3CA, HSPA8, RASA1, MAP2K1, TAOK2, TGFBR1,…	3.31623e-05
hsa05210:Colorectal cancer	34	GRB2, TCF7L2, CTNNB1, AKT1, FOS, IGF1R, KRAS, BCL2, SOS1, SOS2, RAC1, MYC, PIK3R1, AXIN1, PIK3R2, APC, DVL2, EGFR, DVL3, MAP2K1, PIK3CB, TGFBR1, MET, TGFBR2, PIK3CD, SMAD4, FZD1, LEF1, SMAD2, FZD7, MAPK1, CCND1, GSK3B, BAX	3.42356e-05
hsa04520:Adherens junction	32	WASF1, LMO7, TCF7L2, SRC, CTNNB1, CSNK2A2, ACTG1, CDC42, IGF1R, RAC1, SSX2IP, YES1, INSR, MLLT4, EGFR, PTPRJ, ACTB, NLK, TGFBR1, TGFBR2, CREBBP, MET, SMAD4, LEF1, ACTN1, SMAD2, SNAI2, SNAI1, MAPK1, TJP1, EP300, FYN	3.45422e-05
hsa05223:Non-small cell lung cancer	25	EGFR, FHIT, HRAS, E2F3, MAP2K1, RXRB, PIK3CB, GRB2, RXRA, PIK3CD, CDK6, RB1, CDK4, STK4, AKT1, MAPK1, NRAS, CCND1, CDKN2A, KRAS, PLCG1, SOS1, SOS2, PIK3R1, PIK3R2	5.02684e-05
hsa04360:Axon guidance	45	HRAS, GNAI2, PLXNA2, GNAI1, EFNA1, EFNA3, PPP3R1, EPHB4, CXCL12, CDC42, EPHB6, KRAS, CXCR4, ROBO1, PAK3, SEMA3F, PAK4, RAC1, NFAT5, PPP3CB, ROBO2, PPP3CA, RHOD, SEMA3A, PAK1, RASA1, LIMK2, ROCK1, LIMK1, EFNB1, MET, EFNB2, DPYSL2, ARHGEF12, EPHA2, MAPK1, NRAS, EPHA4, EPHA7, SEMA6D, FYN, GSK3B, SEMA4C, EFNA5, SRGAP1	5.1057e-05
hsa05216:Thyroid cancer	17	HRAS, MAP2K1, RXRB, RXRA, PPARG, LEF1, TCF7L2, CTNNB1, TPM3, MAPK1, CCDC6, NRAS, CCND1, KRAS, NCOA4, TPR, MYC	6.32337e-05
hsa05222:Small cell lung cancer	33	FHIT, E2F3, PTGS2, PTEN, CCNE2, AKT1, CCNE1, LAMB3, BCL2, MYC, CHUK, TRAF4, PIK3R1, PIK3R2, COL4A2, COL4A1, PIK3CB, RXRB, RXRA, PIK3CD, SKP2, ITGA2, CDK6, ITGA3, RB1, CDK4, BIRC2, LAMA1, CCND1, CDKN1B, ITGA6, PIAS4, IKBKB	6.66902e-05
hsa05219:Bladder cancer	21	EGFR, HRAS, E2F3, MAP2K1, MMP9, RB1, CDK4, MMP2, MMP1, DAPK1, RPS6KA5, NRAS, MAPK1, CCND1, CDKN1A, CDKN2A, KRAS, VEGFA, MDM2, THBS1, MYC	6.99474e-05
hsa05213:Endometrial cancer	24	EGFR, HRAS, MAP2K1, PIK3CB, GRB2, PIK3CD, LEF1, PTEN, TCF7L2, CTNNB1, AKT1, MAPK1, NRAS, CCND1, KRAS, GSK3B, SOS1, ILK, SOS2, MYC, PIK3R1, AXIN1, APC, PIK3R2	7.29206e-05
hsa04012:ErbB signaling pathway	32	HRAS, GRB2, STAT5B, SRC, AKT1, KRAS, PAK3, PAK4, SOS1, GAB1, SOS2, CAMK2D, SHC1, PAK1, MAP2K7, MYC, PIK3R1, PIK3R2, EGFR, MAP2K1, PIK3CB, MAP2K4, PIK3CD, MAPK1, NRAS, CDKN1A, CRKL, CDKN1B, PLCG1, EREG, GSK3B, HBEGF	0.000371347
hsa05212:Pancreatic cancer	28	E2F3, AKT1, CDC42, CDKN2A, KRAS, RAC1, RALA, CHUK, PIK3R1, PIK3R2, EGFR, MAP2K1, PIK3CB, ARHGEF6, TGFBR1, TGFBR2, PIK3CD, SMAD4, CDK6, SMAD2, RB1, CDK4, STAT1, STAT3, MAPK1, CCND1, VEGFA, IKBKB	0.000397188
hsa05221:Acute myeloid leukemia	24	HRAS, MAP2K1, GRB2, PIK3CB, STAT5B, PIK3CD, PIM1, LEF1, TCF7L2, STAT3, AKT1, MAPK1, NRAS, CCND1, KRAS, SOS1, SOS2, RARA, RUNX1, IKBKB, MYC, CHUK, PIK3R1, PIK3R2	0.000503982
hsa04144:Endocytosis	54	HRAS, LDLR, TSG101, CHMP4A, VPS37A, PIP5K1A, CLTC, CDC42, SMAP1, RNF103, CXCR4, VPS4B, ITCH, EGFR, SH3GL3, RAB4A, PRKCI, PSD3, HLA-A, HLA-C, HLA-B, HLA-G, RAB11FIP2, ADRB1, ARRB2, RAB5A, MDM2, PDCD6IP, RAB11FIP1, STAM2, ARF6, SRC, CHMP2B, IGF1R, RAB11A, NEDD4L, HSPA8, IQSEC1, AP2M1, FAM125B, PARD6B, DNM3, TGFBR1, MET, TGFBR2, EPS15, RAB31, RABEP1, AP2A1, NEDD4, RAB22A, VPS24, SMURF2, GRK5, VPS25,…	0.000760718
hsa04350:TGF-beta signaling pathway	31	TNF, LTBP1, BMPR2, ZFYVE9, PPP2CB, IFNG, THBS1, MYC, PITX2, SMAD9, RBL2, ROCK1, SMAD7, TGFBR1, TGFBR2, CREBBP, SMAD5, SMAD4, SMAD2, SMAD1, INHBA, MAPK1, ACVR2A, EP300, SP1, ID2, ID1, SMURF2, ID3, ACVR1, BMPR1A	0.000820901
hsa04720:Long-term potentiation	26	HRAS, PPP3R1, PRKX, KRAS, PPP1R12A, CAMK2D, PPP3CB, PRKACB, PPP3CA, RAPGEF3, PLCB1, MAP2K1, CREBBP, PPP1CC, PPP1CB, ITPR1, RPS6KA6, NRAS, MAPK1, RPS6KA3, PPP1CA, EP300, CAMK4, CALM3, RAP1A, RAP1B, CALM2, CALM1	0.000884313
hsa04660:T cell receptor signaling pathway	36	HRAS, TNF, GRB2, PPP3R1, AKT1, CDC42, FOS, KRAS, PAK3, PAK4, ICOS, SOS1, SOS2, IFNG, NFAT5, PPP3CB, PPP3CA, PAK1, MAP2K7, CHUK, PIK3R1, DLG1, PIK3R2, PDK1, MAP2K1, PIK3CB, PIK3CD, CDK4, MAPK1, NRAS, PLCG1, FYN, MAPK14, GSK3B, MAP3K14, IKBKB	0.000908566
hsa04910:Insulin signaling pathway	42	HRAS, GRB2, PRKAG2, HK2, PDE3B, RHOQ, PRKX, AKT1, KRAS, SOS1, SOS2, GYS1, PRKAA1, SHC1, PRKACB, INSR, PIK3R1, PIK3R2, IRS2, MAP2K1, SOCS3, PIK3CB, FLOT2, FLOT1, SOCS1, PIK3CD, PRKCI, ACACA, PDE3A, PPP1CC, IRS1, PPP1CB, MAPK1, NRAS, PPP1CA, CRKL, EIF4E, GSK3B, CALM3, RHEB, IKBKB, CALM2, EIF4E2, CALM1	0.00115412
hsa04912:GnRH signaling pathway	33	ADCY3, HRAS, GRB2, ADCY6, MMP2, PRKX, SRC, CDC42, MAP3K4, KRAS, MAP3K3, MAP3K2, PTK2B, SOS1, SOS2, CAMK2D, PRKACB, PLCB1, MAP2K7, MAP2K6, EGFR, MAP2K1, MAP2K4, MMP14, PRKCD, ITPR1, MAPK1, NRAS, MAPK14, CALM3, HBEGF, GNAS, MAPK7, CALM2, CALM1	0.00134121
hsa04120:Ubiquitin mediated proteolysis	42	UBE2Z, UBE3A, UBE2G1, KEAP1, UBE3C, PRPF19, CUL2, FBXW7, RHOBTB2, FBXO4, NEDD4L, RCHY1, ITCH, UBE2D1, TRIP12, UBE2A, UBE4A, VHL, SOCS3, SOCS1, UBE4B, SKP2, BIRC6, UBE2F, HERC3, UBE2I, HERC2, UBE2L3, CDC27, BIRC2, UBE2N, TRIM37, UBE2O, PIAS4, NEDD4, DET1, DDB2, MDM2, SIAH1, SMURF2, TCEB1, CUL4B	0.00152608
hsa04666:Fc gamma R-mediated phagocytosis	32	MARCKSL1, WASF1, ARF6, ARPC5, PIP5K1A, AMPH, AKT1, CDC42, ARPC2, RAC1, PAK1, PPAP2B, PIK3R1, PIK3R2, DNM3, MAP2K1, SPHK2, LIMK2, LYN, LIMK1, PIK3CB, PIK3CD, PRKCD, VASP, MAPK1, ARPC1B, MYO10, CRKL, PLCG1, ARPC5L, MARCKS, DNM2	0.00158703
hsa05218:Melanoma	26	EGFR, HRAS, E2F3, MAP2K1, PIK3CB, PDGFA, MET, PIK3CD, MITF, CDK6, RB1, CDK4, PTEN, AKT1, MAPK1, IGF1R, NRAS, CCND1, CDKN1A, KRAS, CDKN2A, MDM2, PDGFC, FGF2, PIK3R1, PIK3R2	0.00162369
hsa05110:Vibrio cholerae infection	22	ACTB, ADCY3, ATP6AP1, ATP6V1H, ATP6V1G1, ATP6V1B2, ATP6V0B, PRKX, ACTG1, ATP6V1A, TJP1, ARF1, PLCG1, ATP6V1E1, GNAS, PRKACB, ERO1L, TJP2, KDELR1, SEC61A1, SEC61G, SEC61A2	0.00180195
hsa04530:Tight junction	40	HRAS, GNAI2, VAPA, GNAI1, CASK, CLDN11, PTEN, SRC, CTNNB1, CSNK2A2, ACTG1, AKT1, CDC42, KRAS, PPP2CB, YES1, MLLT4, ACTB, PARD6B, F11R, EPB41, MPDZ, MPP5, PRKCI, MYH4, ACTN1, CSDA, CDK4, PRKCD, EPB41L3, NRAS, TJP1, EPB41L1, RRAS2, ASH1L, RAB13, TJP2, SPTAN1, PPP2R2A, MYH10	0.00350224
hsa05120:Epithelial cell signaling in Helicobacter pylori infection	24	EGFR, F11R, LYN, ATP6AP1, MAP2K4, MET, ATP6V1H, ATP6V1G1, ATP6V1B2, ATP6V0B, SRC, CDC42, ATP6V1A, TJP1, PLCG1, MAPK14, ATP6V1E1, RAC1, HBEGF, ADAM17, PAK1, MAP3K14, IKBKB, CHUK	0.00492392
hsa04310:Wnt signaling pathway	43	WNT5A, PPP2R5C, PPP3R1, TCF7L2, PRKX, CTNNB1, CSNK2A2, PPP2CB, CACYBP, RAC1, NFAT5, PPP3CB, CAMK2D, FRAT2, PPP3CA, PRKACB, PLCB1, MYC, AXIN1, APC, DVL2, DVL3, WNT10B, ROCK1, VANGL1, NLK, CREBBP, SMAD4, FZD1, LEF1, SMAD2, FZD7, CTNNBIP1, DKK2, CCND1, EP300, PRICKLE1, SFRP1, CCND2, SFRP2, GSK3B, SIAH1, LRP5	0.00572506
hsa04916:Melanogenesis	31	WNT5A, ADCY3, HRAS, GNAI2, GNAI1, ADCY6, MITF, KITLG, TCF7L2, PRKX, CTNNB1, KRAS, CREB3L2, CAMK2D, PRKACB, PLCB1, DVL2, DVL3, WNT10B, MAP2K1, CREB1, CREBBP, FZD1, LEF1, FZD7, MAPK1, NRAS, EP300, GSK3B, CALM3, GNAS, CALM2, CALM1	0.00657573
hsa04810:Regulation of actin cytoskeleton	56	HRAS, PDGFA, WASF1, IQGAP3, IQGAP2, PIP5K1A, ACTG1, CDC42, TIAM2, PAK3, PAK4, PDGFC, PAK1, FGF2, EGFR, LIMK2, ROCK1, LIMK1, PIK3CB, ARHGEF6, PIK3CD, ACTN1, PPP1CC, ARHGEF12, PPP1CB, MAPK1, ARPC1B, PPP1CA, CRKL, ARPC5L, RRAS2, ITGB4, ITGB3, GNG12, ARPC5, C3ORF10, EZR, KRAS, ARPC2, ITGB8, SOS1, SOS2, RAC1, PPP1R12A, PIK3R1, APC, PIK3R2, ACTB, MAP2K1, ITGA2, ITGA3, ITGA4, NRAS, ITGA6, ITGA5, MYH10	0.00874285

## Sheet: IPA
Table S3. Significant pathway items enriched by targets of identified miRNA biomarkers.
IPA terms	Ratio	Molecules	adj.p-value
Molecular Mechanisms of Cancer	0.345	SOS2,CDKN2A,SMAD4,E2F3,PIK3CB,RAP1A,PAK3,FOS,PIK3CD,FZD1,FRS2,RHOT1,TGFBR1,ARHGEF3,SRC,CCND2,CTNNB1,SMAD2,TCF4,PRKCD,NRAS,RAP1B,BAX,ARHGEF9,FAS,BID,ITGA5,PMAIP1,CDK16,GNAI1,BCL2L11,WNT5A,PTCH1,RHOD,ARHGEF12,IRS1,GAB1,APH1A,APC,SMAD7,FYN,CCNE1,SIN3A,CREBBP,RAP2B,PRKCI,CDK6,FOXO1,FNBP1,MAP3K5,NOTCH1,PAK1,EP300,BAK1,SOS1,DAXX,BCL2,BMP1,RALA,CDK18,MDM2,HIPK2,HRAS,RAC1,WNT10B,BIRC2,CDC42,LRP5,PIK3C2A,…	7.20108e-25
HGF Signaling	0.508	SOS2,CDC42,PIK3C2A,CDKN2A,ELF2,MAP2K1,PIK3CB,RAP1A,ELF1,FOS,STAT3,PIK3CD,FRS2,PRKD3,CRKL,PIK3R4,PRKCD,NRAS,PIK3R2,CCND1,RAP1B,ITGA4,MAP3K4,ITGA5,MAP2K7,ATF2,AKT1,ITGA3,ITGA2,IRS1,PIK3R1,IL6,GAB1,MAP3K13,CDKN1A,GRB2,MET,RAP2B,PRKCI,MAP3K3,KRAS,IRS2,MAP3K5,RRAS2,ATM,PAK1,MAP3K14,MAP3K12,SOS1,MAP3K9,MAP2K4,MAP3K2,PTGS2,RALA,ELF4,ELK3,MAPK1,PLCG1,HRAS,RAC1	1.80454e-20
Role of Tissue Factor in Cancer	0.492	CDC42,PTEN,PIK3C2A,PDIA6,LIMK1,CTGF,ARRB2,PIK3CB,RAP1A,FRK,FGG,RPS6KA5,PIK3CD,FRS2,RPS6KA4,HBEGF,EGFR,SRC,JAK2,VEGFA,PIK3R4,FGA,NRAS,PIK3R2,PTK2B,FGB,RAP1B,STAT5B,YES1,MMP1,P4HB,LYN,MAPK14,AKT1,ITGA3,IRS1,PIK3R1,GAB1,RPS6KA6,FYN,GRB2,ITGB3,RAP2B,PLCB1,KRAS,IRS2,LIMK2,RRAS2,ATM,RPS6KA3,PAK1,PLAUR,ITGA6,EGR1,MMP13,CSF1,RALA,MAPK1,F3,EIF4E,HRAS,RAC1	2.40036e-20
Germ Cell-Sertoli Cell Junction Signaling	0.406	CDH2,CDC42,PIK3C2A,LIMK1,TUBG1,ACTA2,MAP2K1,PIK3CB,RAP1A,ILK,PAK3,PIK3CD,ACTG1,ACTB,FRS2,RHOT1,TGFBR1,RND3,SRC,CTNNB1,PIK3R4,ACTN1,RAB8B,NRAS,TGFBR2,PIK3R2,RHOB,CLINT1,RAP1B,MAP3K4,MAP2K6,MAP2K7,MAPK14,TJP1,AKT1,AFDN,ITGA3,RHOD,ITGA2,AXIN1,IRS1,RHOQ,PIK3R1,GAB1,MAP3K13,TNF,GRB2,RAP2B,MAP3K3,FNBP1,KRAS,IRS2,MAP3K5,LIMK2,RRAS2,ATM,PAK1,ITGA6,MAP3K14,MAP3K12,MAP3K9,MAP2K4,MAP3K2,TUBB2B,RALA,AGGF1,MA…	1.80027e-17
ERK/MAPK Signaling	0.379	SOS2,PIK3C2A,MYCN,ELF2,PRKAG2,MAP2K1,PRKACB,PIK3CB,RAP1A,PPP2R5C,PAK3,ELF1,FOS,RPS6KA5,STAT3,PIK3CD,FRS2,PPP2CB,ESR1,DUSP4,RPS6KA4,SRC,CRKL,ATF1,PIK3R4,H3F3A/H3F3B,DUSP2,PRKCD,NRAS,MYC,CREB5,PIK3R2,PTK2B,RAP1B,PPP1CB,ITGA4,YWHAZ,ITGA5,PPP1CC,YWHAQ,ATF2,CREB1,ITGA3,ITGA2,IRS1,PIK3R1,GAB1,PPARG,RAPGEF3,FYN,DUSP1,STAT1,GRB2,CREBBP,RAP2B,PRKCI,YWHAB,KRAS,IRS2,RRAS2,PPP1R12A,ATM,PAK1,EP300,PPP1CA,PPP2…	4.55434e-17
Glioblastoma Multiforme Signaling	0.407	SOS2,CDC42,PTEN,PIK3C2A,CDKN2A,MAP2K1,E2F3,PIK3CB,RAP1A,PIK3CD,FZD1,FRS2,RHOT1,ITPR1,NF1,RND3,EGFR,SRC,CTNNB1,LEF1,PIK3R4,PDGFC,IGF1R,PRKCD,NRAS,MYC,PIK3R2,CDKN1B,CCND1,RHOB,RAP1B,GSK3B,AKT1,WNT5A,RHOD,AXIN1,IRS1,RHOQ,PIK3R1,GAB1,FZD7,APC,E2F8,CCNE1,CDKN1A,GRB2,RAP2B,CDK6,FOXO1,FNBP1,PLCB1,KRAS,IRS2,CDK4,RRAS2,ATM,SOS1,RALA,MAPK1,PLCG1,PLCL2,MDM2,RB1,PDGFA,HRAS,RAC1,SHC1,WNT10B	4.77798e-17
Mouse Embryonic Stem Cell Pluripotency	0.477	SOS2,PIK3C2A,MAP2K1,SMAD4,PIK3CB,RAP1A,STAT3,PIK3CD,FZD1,FRS2,DVL2,SOX2,DVL3,JAK2,CTNNB1,LEF1,TCF4,PIK3R4,BMPR1A,BMPR2,NRAS,MYC,PIK3R2,SMAD5,SMAD1,RAP1B,GSK3B,MAPK14,AKT1,AXIN1,IRS1,PIK3R1,GAB1,FZD7,APC,GRB2,CREBBP,RAP2B,TCF7L2,NANOG,KRAS,IRS2,ID1,RRAS2,ID2,ATM,ID3,SOS1,SMAD9,RALA,MAPK1,POU5F1,HRAS	6.49079e-17
Ephrin Receptor Signaling	0.395	SOS2,CDC42,LIMK1,EFNA5,MAP2K1,RAP1A,ARPC1B,PAK3,ARPC5,STAT3,CXCR4,SDCBP,PTPN13,EFNA3,EFNB2,EFNB1,SRC,EPHB6,JAK2,VEGFA,CRKL,PDGFC,ARPC2,NRAS,CREB5,RAP1B,GNG12,ITGA4,ITGA5,GNAI1,CXCL12,ATF2,ACTR2,AKT1,CREB1,ITGA3,ITGA2,AXIN1,WIPF1,ARPC5L,EPHA2,GNAI2,FYN,GRB2,ROCK1,EFNA1,CREBBP,RAP2B,KRAS,MAP4K4,LIMK2,RRAS2,EPHB4,SDC2,PAK1,MAP3K14,EP300,EPHA7,ACTR3,SOS1,EPHA4,GNAS,RALA,MAPK1,RASA1,PAK4,PDGFA,HRAS,RA…	7.15e-17
Integrin Signaling	0.368	SOS2,CDC42,PTEN,PIK3C2A,NEDD9,ACTA2,MAP2K1,PIK3CB,RAP1A,ILK,ARPC1B,PAK3,ARPC5,PIK3CD,ACTG1,ACTB,FRS2,ARF3,RHOT1,ARHGAP26,RND3,SRC,CRKL,PIK3R4,ITGB8,ACTN1,ARPC2,ARF1,NRAS,PIK3R2,RHOB,RAP1B,PPP1CB,ITGA4,LIMS1,ARF6,ITGA5,ITGB4,GSK3B,ACTR2,AKT1,ITGA3,RHOD,ITGA2,IRS1,PARVA,WIPF1,RHOQ,ARPC5L,PIK3R1,GAB1,FYN,GRB2,ROCK1,ITGB3,ARF5,RAP2B,FNBP1,KRAS,TSPAN6,IRS2,RRAS2,PPP1R12A,VASP,ATM,PAK1,ITGA6,ACTR3,SOS1…	1.2681e-16
PI3K/AKT Signaling	0.445	SOS2,PTEN,INPPL1,MAP2K1,PIK3CB,YWHAE,RAP1A,ILK,PPP2R5C,INPP5B,PIK3CD,PPP2CB,JAK2,CTNNB1,HSP90B1,IKBKB,NRAS,PIK3R2,GYS1,CDKN1B,CCND1,RAP1B,ITGA4,LIMS1,YWHAZ,ITGA5,GSK3B,YWHAQ,MCL1,AKT1,ITGA3,ITGA2,PIK3R1,GAB1,CDKN1A,GRB2,RAP2B,SYNJ1,FOXO1,YWHAB,NANOG,KRAS,SFN,CHUK,MAP3K5,RRAS2,PPP2R2A,SOS1,BCL2,PTGS2,RALA,MAPK1,MDM2,RHEB,EIF4E,HRAS,SHC1	1.4368e-16
Prolactin Signaling	0.517	IRF1,SOS2,SOCS5,PIK3C2A,SOCS3,IRS1,MAP2K1,PIK3R1,GAB1,PIK3CB,RAP1A,FOS,SOCS7,STAT3,FYN,PIK3CD,STAT1,FRS2,GRB2,CREBBP,RAP2B,PRKCI,KRAS,IRS2,JAK2,RRAS2,PRKD3,ATM,PIK3R4,EP300,SP1,SOS1,PRKCD,NRAS,MYC,PIK3R2,NR3C1,RALA,RAP1B,MAPK1,PLCG1,SOCS1,SOCS6,STAT5B,HRAS,SHC1	1.64439e-16
Virus Entry via Endocytic Pathways	0.457	CDC42,AP1S1,PIK3C2A,ACTA2,PIK3CB,RAP1A,PIK3CD,ACTG1,ACTB,FRS2,SRC,PRKD3,CLTC,PIK3R4,ITGB8,PRKCD,NRAS,PIK3R2,DNM2,RAP1B,CD55,ITGA4,HLA-C,HLA-B,ITGA5,ITGB4,ITGA3,ITGA2,IRS1,AP1S2,PIK3R1,GAB1,FYN,GRB2,ITGB3,RAP2B,PRKCI,CXADR,AP1G1,KRAS,IRS2,RRAS2,ATM,ITGA6,AP3M1,HLA-A,AP3S1,RALA,PLCG1,AP2A1,AP2M1,HRAS,RAC1	4.76667e-16
TGF-β Signaling	0.495	SOS2,MAPK14,CDC42,PITX2,ACVR2A,SMURF2,MAP2K1,SMAD4,RAP1A,RNF111,FOS,INHBA,PIAS4,SMAD7,GRB2,CREBBP,RAP2B,TGFBR1,KRAS,RRAS2,SMAD2,EP300,SOS1,ZFYVE9,SMAD9,BMPR1A,BMPR2,SKI,NRAS,TGFBR2,MAP2K4,SMAD5,SMAD1,BCL2,TGIF1,RALA,RAP1B,RUNX3,ZNF423,MAPK1,VDR,SERPINE1,MAP2K6,HRAS,ACVR1,RUNX2	1.3914e-15
NGF Signaling	0.439	SOS2,CDC42,PIK3C2A,MAP2K1,PIK3CB,RAP1A,RPS6KA5,PIK3CD,FRS2,RPS6KA4,PIK3R4,IKBKB,PRKCD,NRAS,CREB5,PIK3R2,RAP1B,BAX,MAP3K4,ATF2,AKT1,CREB1,IRS1,PIK3R1,GAB1,RPS6KA6,MAP3K13,GRB2,MAPK7,ROCK1,CREBBP,RAP2B,TRAF4,MAP3K3,KRAS,CHUK,IRS2,MAP3K5,RRAS2,ATM,RPS6KA3,MAP3K14,EP300,MAP3K12,SOS1,MAP3K9,MAP2K4,MAP3K2,RALA,MAPK1,PLCG1,HRAS,RAC1,SHC1	1.62655e-15
IGF-1 Signaling	0.45	GRB10,SOS2,SOCS5,PIK3C2A,CSNK2A2,CTGF,PRKAG2,MAP2K1,PRKACB,PIK3CB,YWHAE,RAP1A,FOS,STAT3,PIK3CD,FRS2,JAK2,PIK3R4,IGF1R,NRAS,PIK3R2,RAP1B,SOCS6,YWHAZ,YWHAQ,AKT1,SOCS3,IRS1,PIK3R1,GAB1,SOCS7,GRB2,RAP2B,PRKCI,FOXO1,YWHAB,KRAS,SFN,IRS2,RRAS2,ATM,SOS1,NOV,NEDD4,RALA,MAPK1,SOCS1,RASA1,HRAS,SHC1	5.66598e-15
p53 Signaling	0.45	KAT2B,PTEN,PIK3C2A,CCNG1,CDKN2A,GADD45B,THBS1,PIK3CB,TNFRSF10B,CSNK1D,STAG1,PIK3CD,SNAI2,FRS2,CCND2,CTNNB1,PIK3R4,PIK3R2,CCNK,CCND1,PPP1R13B,BAX,GADD45A,FAS,PMAIP1,GSK3B,MAPK14,AKT1,BBC3,IRS1,PIK3R1,GAB1,PCNA,GNL3,TOPBP1,CDKN1A,GRB2,PLAGL1,SIRT1,SFN,IRS2,CDK4,ATM,EP300,HIF1A,BCL2,MDM2,RB1,HIPK2,CHEK1	5.66598e-15
Prostate Cancer Signaling	0.465	GSK3B,SOS2,ATF2,PTEN,AKT1,CREB1,NKX3-1,PIK3C2A,IRS1,MAP2K1,PIK3R1,GAB1,PIK3CB,RAP1A,PIK3CD,FRS2,CCNE1,CDKN1A,GRB2,SIN3A,CREBBP,RAP2B,FOXO1,CCNE2,KRAS,CHUK,IRS2,RRAS2,CTNNB1,LEF1,ATM,HSP90B1,PIK3R4,EP300,SOS1,NRAS,CREB5,PIK3R2,CDKN1B,CCND1,BCL2,RALA,RAP1B,MAPK1,MDM2,RB1,HRAS	8.45177e-15
Colorectal Cancer Metastasis Signaling	0.329	SOS2,LRP5,MMP2,PIK3C2A,ADCY6,PRKAG2,MAP2K1,SMAD4,PRKACB,PIK3CB,RAP1A,TLR4,FOS,STAT3,PIK3CD,ADCY3,FZD1,FRS2,RHOT1,TGFBR1,RND3,EGFR,SRC,JAK2,VEGFA,CTNNB1,SMAD2,LEF1,TCF4,PIK3R4,PTGER4,PDGFC,NRAS,MMP3,TGFBR2,MYC,PIK3R2,CCND1,RHOB,RAP1B,GNG12,BAX,MMP1,GSK3B,MMP9,AKT1,IFNG,WNT5A,RHOD,MMP12,AXIN1,IRS1,RHOQ,PIK3R1,IL6,GAB1,FZD7,APC,STAT1,TNF,GRB2,RAP2B,TCF7L2,MMP15,FNBP1,KRAS,IRS2,RRAS2,ATM,MMP13,SOS1,S…	1.43339e-14
Role of Macrophages, Fibroblasts and Endothelial Cells in Rheumatoid Arthritis	0.306	LRP5,PIK3C2A,DKK2,SFRP1,MAP2K1,PIK3CB,RAP1A,TLR4,FOS,STAT3,PIK3CD,FZD1,FRS2,SRC,TRAF3IP2,JAK2,PRKD3,VEGFA,CTNNB1,LEF1,TCF4,PIK3R4,LTBR,ROR2,IKBKB,FGF2,NLK,PDGFC,PRKCD,NRAS,MMP3,MYC,CREB5,PPP3R1,PIK3R2,RYK,CCND1,RAP1B,CEBPG,MAP2K6,MMP1,GSK3B,CXCL12,MAP2K7,MAPK14,IL15,ATF2,AKT1,CREB1,CALM1 (includes others),WNT5A,SOCS3,AXIN1,CAMK2D,IRS1,PIK3R1,IL6,GAB1,FZD7,APC,TNF,GRB2,SFRP2,IL1RAP,ROCK1,CREBBP,NF…	1.43339e-14
Axonal Guidance Signaling	0.273	SOS2,MMP2,LIMK1,EFNA5,PIK3CB,RAP1A,PITRM1,PAK3,ARPC5,CXCR4,PIK3CD,AFG3L2,FZD1,FRS2,ADAM12,HERC2,EFNB2,EFNB1,EPHB6,DPYSL2,SRGAP1,RTN4,ARPC2,PRKCD,NRAS,RAP1B,ITGA5,GNAI1,CXCL12,ACTR2,MMP9,WNT5A,PTCH1,RHOD,ARHGEF12,IRS1,WIPF1,EPHA2,GAB1,MAG,ADAM17,FYN,PSMD14,ROCK1,EFNA1,RAP2B,PRKCI,VASP,PAK1,ROBO1,MMP13,PPP3CA,SOS1,EPHA4,MYL6,BMP1,TUBB2B,RALA,PLCG1,EIF4E,PDGFA,HRAS,RAC1,WNT10B,CDC42,PIK3C2A,TUBG1,PR…	1.43339e-14
Actin Nucleation by ARP-WASP Complex	0.565	SOS2,CDC42,ACTR2,ITGA3,RHOD,ITGA2,WIPF1,RHOQ,ARPC5L,RAP1A,ARPC1B,WASF1,ARPC5,GRB2,RHOT1,ROCK1,RAP2B,RND3,FNBP1,KRAS,RRAS2,PPP1R12A,VASP,PPP1R12C,ACTR3,SOS1,ARPC2,NRAS,RHOB,RALA,RAP1B,ITGA4,HRAS,ITGA5,RAC1	1.97546e-14
Glucocorticoid Receptor Signaling	0.295	NCOR2,POU2F1,GTF2B,IL3,SOS2,SMARCA4,SMAD4,SMARCD2,PIK3CB,RAP1A,FOS,PIK3CD,ACTB,FRS2,TGFBR1,GTF2E2,TAF1,SMAD2,HSP90B1,NRAS,SGK1,RAP1B,STAT5B,MMP1,GTF2H1,CREB1,IFNG,SMARCA2,TAF12,IRS1,TAF9B,TAF5,IL6,GAB1,NCOA3,FKBP5,DUSP1,HSPA8,CREBBP,RAP2B,NRIP1,TSG101,CHUK,TAF2,MAP3K14,EP300,PPP3CA,SOS1,HSPA4,BCL2,PTGS2,RALA,HRAS,RAC1,KAT2B,PLAU,PIK3C2A,PRKAA1,PRKAG2,MAP2K1,PRKACB,FGG,STAT3,CDKN1C,GTF2E1,ESR1,KRT…	1.97546e-14
Role of Osteoblasts, Osteoclasts and Chondrocytes in Rheumatoid Arthritis	0.338	BIRC2,LRP5,CTSK,PIK3C2A,DKK2,SFRP1,COL1A1,SMAD4,PIK3CB,FOS,PIK3CD,FZD1,FRS2,SRC,CTNNB1,LEF1,TCF4,PIK3R4,IKBKB,BMPR1A,BMPR2,ALPL,MMP3,PPP3R1,PIK3R2,SMAD5,PTK2B,SMAD1,MAP2K6,ITGA5,MMP1,RUNX2,GSK3B,MAP2K7,MAPK14,AKT1,CALM1 (includes others),IFNG,WNT5A,ITGA3,ITGA2,AXIN1,IRS1,TAB2,PIK3R1,IL6,GAB1,FZD7,APC,IL11,ADAM17,TNF,GRB2,SFRP2,IL1RAP,ITGB3,NFAT5,TCF7L2,SOST,FOXO1,CHUK,IRS2,MAP3K5,ATM,MAP3K14,PPP3…	1.97546e-14
Glioma Signaling	0.429	SOS2,PTEN,PIK3C2A,RBL2,CDKN2A,MAP2K1,E2F3,PIK3CB,RAP1A,PIK3CD,FRS2,EGFR,PRKD3,PIK3R4,PDGFC,IGF1R,PRKCD,NRAS,PIK3R2,CCND1,RAP1B,AKT1,CALM1 (includes others),CAMK2D,IRS1,PIK3R1,GAB1,E2F8,CDKN1A,GRB2,SIN3A,RAP2B,PRKCI,CDK6,KRAS,IRS2,CDK4,RRAS2,ATM,CAMK4,SOS1,IGF2R,RALA,MAPK1,PLCG1,MDM2,IDH1,RB1,PDGFA,HRAS,SHC1	2.2e-14
ILK Signaling	0.358	CDC42,PTEN,PIK3C2A,ACTA2,MUC1,PIK3CB,ILK,PPP2R5C,FOS,RPS6KA5,ARHGEF6,PIK3CD,ACTG1,SNAI2,ACTB,FRS2,PPP2CB,RHOT1,RND3,RPS6KA4,VEGFA,CTNNB1,LEF1,PIK3R4,ITGB8,ACTN1,PDGFC,MYC,CREB5,PIK3R2,CCND1,RHOB,LIMS1,MAP2K6,ITGB4,GSK3B,ATF2,MMP9,AKT1,CREB1,RHOD,RICTOR,IRS1,PARVA,RHOQ,PIK3R1,GAB1,TESK1,VIM,SNAI1,MYH4,TNF,GRB2,ITGB3,CREBBP,FNBP1,IRS2,PPP1R12A,ATM,EP300,MYH10,PPP2R2A,MYL6,MAP2K4,HIF1A,PTGS2,MAPK1,T…	2.2e-14
Regulation of the Epithelial-Mesenchymal Transition Pathway	0.358	CDH2,LOX,SOS2,MMP2,PIK3C2A,ZEB2,MAP2K1,SMAD4,PIK3CB,RAP1A,STAT3,PIK3CD,FZD1,SNAI2,FRS2,PARD6B,TGFBR1,HMGA2,BCL9,DVL2,DVL3,EGFR,JAK2,CTNNB1,SMAD2,LEF1,TCF4,PIK3R4,FGF2,NRAS,TGFBR2,PIK3R2,RAP1B,MAP2K6,GSK3B,MAP2K7,MMP9,AKT1,WNT5A,AXIN1,IRS1,PIK3R1,GAB1,FZD7,APH1A,APC,NOTCH2,SNAI1,ADAM17,GRB2,MET,RAP2B,TCF7L2,KRAS,IRS2,NOTCH1,RRAS2,JAG1,ID2,ATM,EGR1,JAG2,SOS1,MAP2K4,HIF1A,RALA,MAPK1,HRAS,WNT10B	2.2e-14
HER-2 Signaling in Breast Cancer	0.468	GSK3B,SOS2,CDC42,AKT1,MMP2,PIK3C2A,IRS1,PIK3R1,GAB1,PIK3CB,RAP1A,PIK3CD,FRS2,CCNE1,PARD6B,CDKN1A,GRB2,ITGB3,RAP2B,PRKCI,CDK6,FOXO1,CCNE2,KRAS,EGFR,IRS2,MAP3K5,RRAS2,PRKD3,ATM,PIK3R4,ITGB8,SOS1,PRKCD,NRAS,PIK3R2,CDKN1B,CCND1,RALA,RAP1B,PLCG1,MDM2,HRAS,ITGB4	4.227e-14
Rac Signaling	0.418	CDC42,PIK3C2A,LIMK1,MAP2K1,PIK3CB,RAP1A,ARPC1B,PAK3,ARPC5,IQGAP3,PIK3CD,FRS2,PIP5K1A,IQGAP2,PIK3R4,BRK1,ARPC2,NRAS,CDK5R1,PIK3R2,PTK2B,RAP1B,ITGA4,ITGA5,MAP2K7,ACTR2,ITGA3,ITGA2,IRS1,ARPC5L,PIK3R1,GAB1,WASF1,GRB2,RAP2B,PRKCI,KRAS,IRS2,LIMK2,RRAS2,ATM,ANK1,PAK1,ACTR3,CD44,MAP2K4,RALA,MAPK1,PAK4,HRAS,RAC1	8.13276e-14
PPARα/RXRα Activation	0.362	NCOR2,SOS2,ADCY6,PRKAA1,PRKAG2,MAP2K1,SMAD4,PRKACB,RAP1A,ADCY3,NCOA6,RXRA,TGFBR1,JAK2,SMAD2,HSP90B1,INSR,IKBKB,BMPR2,NRAS,GK,TGFBR2,RAP1B,LPL,MED12,STAT5B,MAP2K6,ACVR1,MAP2K7,MAPK14,GOT2,IRS1,ACVR2A,BCL3,IL6,NCOA3,ACOX1,GRB2,IL1RAP,CREBBP,RAP2B,CHD5,PLCB1,KRAS,MAP4K4,CHUK,RRAS2,TGFBR3,MAP3K14,EP300,ABCA1,ACAA1,SOS1,MEF2C,GNAS,MAP2K4,RALA,MAPK1,PLCG1,PLCL2,HRAS,SHC1,GPD2	1.56674e-13
Myc Mediated Apoptosis Signaling	0.5	YWHAQ,SOS2,AKT1,PIK3C2A,CDKN2A,IRS1,PIK3R1,GAB1,PIK3CB,YWHAE,RAP1A,PIK3CD,FRS2,GRB2,RAP2B,YWHAB,KRAS,SFN,IRS2,RRAS2,ATM,PIK3R4,SOS1,IGF1R,NRAS,MYC,MAP2K4,PIK3R2,BCL2,RALA,RAP1B,BAX,FAS,YWHAZ,BID,HRAS,SHC1,CASP8	1.90667e-13
Melanocyte Development and Pigmentation Signaling	0.437	SOS2,ATF2,CREB1,PIK3C2A,ADCY6,IRS1,PAX3,PRKAG2,MAP2K1,PIK3R1,MITF,GAB1,PRKACB,PIK3CB,RAP1A,RPS6KA6,RPS6KA5,PIK3CD,ADCY3,FRS2,KITLG,GRB2,CREBBP,RAP2B,RPS6KA4,KRAS,IRS2,SRC,RRAS2,ATM,RPS6KA3,PIK3R4,EP300,SOS1,NRAS,GNAS,CREB5,PIK3R2,BCL2,RALA,RAP1B,MAPK1,PLCG1,HRAS,SHC1	3.68158e-13
Chronic Myeloid Leukemia Signaling	0.423	SOS2,AKT1,PIK3C2A,RBL2,CDKN2A,IRS1,MAP2K1,SMAD4,PIK3R1,GAB1,E2F3,PIK3CB,RAP1A,PIK3CD,E2F8,FRS2,CDKN1A,GRB2,SIN3A,RAP2B,TGFBR1,CDK6,HDAC4,KRAS,HDAC2,CHUK,IRS2,CDK4,RRAS2,CRKL,ATM,PIK3R4,IKBKB,SOS1,NRAS,TGFBR2,MYC,PIK3R2,CDKN1B,CCND1,RALA,RAP1B,MAPK1,MDM2,STAT5B,RB1,HRAS	4.49e-13
Breast Cancer Regulation by Stathmin1	0.333	SOS2,CDC42,PIK3C2A,ADCY6,LIMK1,TUBG1,PRKAG2,MAP2K1,PRKACB,E2F3,PIK3CB,RAP1A,PPP2R5C,ARHGEF6,PIK3CD,ADCY3,FRS2,PPP2CB,ITPR1,CCNE2,ARHGEF3,PRKD3,RB1CC1,PIK3R4,PRKCD,NRAS,PIK3R2,CDKN1B,RAP1B,GNG12,PPP1CB,ARHGEF9,GNAI1,PPP1CC,CALM1 (includes others),ARHGEF12,CAMK2D,IRS1,PIK3R1,GAB1,ARHGEF5,GNAI2,E2F8,CCNE1,CDKN1A,GRB2,ROCK1,RAP2B,PRKCI,PLCB1,KRAS,TSG101,IRS2,LIMK2,RRAS2,PPP1R12A,ATM,PAK1,PPP1CA,CAMK4…	5.32007e-13
IL-3 Signaling	0.461	IL3,AKT1,PIK3C2A,IRS1,MAP2K1,PIK3R1,GAB1,PIK3CB,RAP1A,FOS,STAT3,PIK3CD,STAT1,FRS2,GRB2,RAP2B,PRKCI,FOXO1,KRAS,IRS2,JAK2,RRAS2,PRKD3,CRKL,ATM,PIK3R4,PAK1,PPP3CB,PPP3CA,SOS1,PRKCD,NRAS,PPP3R1,PIK3R2,RALA,RAP1B,MAPK1,STAT5B,HRAS,RAC1,SHC1	5.32007e-13
PTEN Signaling	0.403	SOS2,CDC42,PTEN,CSNK2A2,INPPL1,MAP2K1,PIK3CB,RAP1A,ILK,INPP5B,PIK3CD,TGFBR1,EGFR,INSR,IKBKB,IGF1R,BMPR1A,BMPR2,NRAS,TGFBR2,PIK3R2,CDKN1B,CCND1,RAP1B,ITGA4,ITGA5,GSK3B,BCL2L11,AKT1,ITGA3,ITGA2,DDR1,PIK3R1,CDKN1A,GRB2,RAP2B,SYNJ1,FOXO1,KRAS,CHUK,RRAS2,TGFBR3,SOS1,IGF2R,BCL2,RALA,MAPK1,HRAS,RAC1,SHC1	6.32548e-13
Paxillin Signaling	0.414	SOS2,MAPK14,CDC42,PIK3C2A,ITGA3,ITGA2,IRS1,PARVA,ACTA2,PIK3R1,GAB1,PIK3CB,RAP1A,PAK3,ARHGEF6,PIK3CD,ACTG1,ACTB,FRS2,GRB2,ITGB3,RAP2B,KRAS,IRS2,SRC,RRAS2,ATM,PIK3R4,PAK1,ITGA6,ITGB8,ACTN1,SOS1,ARF1,NRAS,MAP2K4,PIK3R2,PTK2B,RALA,RAP1B,MAPK1,ITGA4,PAK4,ARF6,HRAS,ITGA5,ITGB4,RAC1	6.32548e-13
B Cell Receptor Signaling	0.344	SOS2,CDC42,PTEN,PIK3C2A,INPPL1,MAP2K1,PIK3CB,RAP1A,INPP5B,PIK3CD,FRS2,PIK3R4,IKBKB,BCL6,NRAS,CREB5,PPP3R1,PIK3R2,PTK2B,RAP1B,MAP3K4,MAP2K6,LYN,GSK3B,MAP2K7,MAPK14,ATF2,AKT1,CREB1,CALM1 (includes others),CAMK2D,IRS1,PIK3R1,GAB1,MAP3K13,GRB2,CREBBP,NFAT5,RAP2B,MAP3K3,SYNJ1,FOXO1,KRAS,CHUK,IRS2,MAP3K5,RRAS2,ATM,MAP3K14,EP300,MAP3K12,PPP3CB,CAMK4,EGR1,PPP3CA,SOS1,MEF2C,MAP3K9,MAP2K4,MAP3K2,RALA,MAPK1…	7.35074e-13
GM-CSF Signaling	0.481	SOS2,AKT1,PIK3C2A,CAMK2D,IRS1,MAP2K1,PIK3R1,GAB1,PIK3CB,RAP1A,STAT3,PIK3CD,STAT1,FRS2,RUNX1,GRB2,RAP2B,KRAS,IRS2,JAK2,RRAS2,ATM,PIK3R4,PPP3CB,PPP3CA,SOS1,NRAS,PPP3R1,PIK3R2,CCND1,PIM1,RALA,RAP1B,MAPK1,STAT5B,HRAS,SHC1,LYN	7.35074e-13
Renal Cell Carcinoma Signaling	0.465	SOS2,CDC42,AKT1,PIK3C2A,IRS1,MAP2K1,PIK3R1,GAB1,PIK3CB,RAP1A,CUL2,PAK3,FOS,PIK3CD,FRS2,ELOC,GRB2,MET,ARNT,CREBBP,RAP2B,KRAS,IRS2,RRAS2,VEGFA,ATM,PIK3R4,PAK1,EP300,SOS1,VHL,NRAS,PIK3R2,HIF1A,RALA,RAP1B,MAPK1,PAK4,HRAS,RAC1	7.35074e-13
Neurotrophin/TRK Signaling	0.47	MAP2K7,SOS2,CDC42,ATF2,AKT1,CREB1,PIK3C2A,IRS1,SPRY2,MAP2K1,PIK3R1,GAB1,PIK3CB,RAP1A,FOS,PIK3CD,FRS2,GRB2,CREBBP,RAP2B,KRAS,IRS2,MAP3K5,RRAS2,ATM,PIK3R4,EP300,SOS1,NRAS,CREB5,MAP2K4,PIK3R2,RALA,RAP1B,MAPK1,PLCG1,MAP2K6,HRAS,SHC1	9.02269e-13
Epithelial Adherens Junction Signaling	0.374	CDH2,CDC42,PTEN,SSX2IP,TUBG1,ACTA2,RAP1A,ARPC1B,ARPC5,ACTG1,SNAI2,ACTB,TGFBR1,EGFR,SRC,CTNNB1,LEF1,TCF4,ACTN1,ARPC2,BMPR2,NRAS,TGFBR2,CLINT1,RAP1B,YES1,ACVR1,ACTR2,AKT1,AFDN,LMO7,ACVR2A,ARPC5L,APC,NOTCH2,WASF1,SNAI1,MYH4,CLIP1,MET,RAP2B,TCF7L2,KRAS,NOTCH1,RRAS2,TGFBR3,MYH10,ACTR3,MYL6,TUBB2B,RALA,AGGF1,KEAP1,HRAS,RAC1	1.03263e-12
HIF1α Signaling	0.402	MMP2,PIK3C2A,PIK3CB,RAP1A,CUL2,PIK3CD,FRS2,ARNT,NCOA1,VEGFA,PIK3R4,MAPK6,PDGFC,VHL,NRAS,MMP3,PIK3R2,RAP1B,MMP1,MAPK14,MMP9,AKT1,MMP12,IRS1,PIK3R1,GAB1,EGLN1,ELOC,GRB2,MAPK7,CREBBP,RAP2B,MMP15,KRAS,IRS2,SLC2A3,RRAS2,ATM,EP300,MMP13,HIF1A,RALA,LDHA,MAPK1,MDM2,HRAS,MMP24,MMP14,LDHB	1.03263e-12
VEGF Signaling	0.425	EIF2S1,SOS2,AKT1,PIK3C2A,IRS1,ACTA2,MAP2K1,PIK3R1,GAB1,PIK3CB,YWHAE,RAP1A,PIK3CD,EIF2S2,ACTG1,ACTB,FRS2,GRB2,ROCK1,ARNT,RAP2B,FOXO1,KRAS,SFN,IRS2,SRC,RRAS2,VEGFA,ATM,PIK3R4,ACTN1,EIF1,SOS1,PDGFC,NRAS,PIK3R2,PTK2B,HIF1A,BCL2,RALA,RAP1B,MAPK1,PLCG1,HRAS,SHC1	1.03263e-12
GNRH Signaling	0.357	SOS2,CDC42,MMP2,ADCY6,PRKAG2,MAP2K1,PRKACB,RAP1A,PAK3,FOS,ADCY3,ITPR1,HBEGF,EGFR,SRC,PRKD3,PRKCD,NRAS,CREB5,PTK2B,RAP1B,MAP3K4,MAP2K6,GNAI1,MAP2K7,MAPK14,ATF2,CREB1,CALM1 (includes others),CAMK2D,MAP3K13,GNAI2,CACNA2D3,GRB2,MAPK7,CREBBP,RAP2B,PRKCI,MAP3K3,PLCB1,KRAS,MAP3K5,RRAS2,PAK1,MAP3K14,EP300,MAP3K12,CAMK4,EGR1,CACNA1A,SOS1,MAP3K9,GNAS,MAP2K4,MAP3K2,RALA,MAPK1,PAK4,HRAS,RAC1	1.03263e-12
Cardiac Hypertrophy Signaling	0.315	PIK3C2A,ADCY6,PRKAG2,MAP2K1,PRKACB,PIK3CB,RAP1A,PIK3CD,ADCY3,FRS2,RHOT1,TGFBR1,RND3,PIK3R4,IGF1R,NRAS,TGFBR2,PPP3R1,PIK3R2,RHOB,RAP1B,GNG12,MAP3K4,MAP2K6,GNAI1,GSK3B,MAP2K7,MAPKAPK3,MAPK14,ATF2,AKT1,CREB1,CALM1 (includes others),RHOD,IRS1,RHOQ,PIK3R1,IL6,GAB1,MAP3K13,GNAI2,GRB2,ROCK1,CREBBP,RAP2B,MEF2D,MAP3K3,FNBP1,PLCB1,KRAS,IRS2,MAP3K5,RRAS2,ATM,ADRB1,MAP3K14,EP300,MAP3K12,PPP3CB,CAMK4,PPP3CA,C…	1.60024e-12
PDGF Signaling	0.438	SOS2,PIK3C2A,CSNK2A2,IRS1,INPPL1,MAP2K1,PIK3R1,GAB1,PIK3CB,RAP1A,FOS,STAT3,INPP5B,PIK3CD,STAT1,SPHK2,FRS2,GRB2,RAP2B,SYNJ1,KRAS,IRS2,SRC,JAK2,RRAS2,CRKL,ATM,PIK3R4,SOS1,PDGFC,NRAS,MYC,MAP2K4,PIK3R2,RALA,RAP1B,MAPK1,PLCG1,RASA1,PDGFA,HRAS,SHC1	1.97078e-12
ERK5 Signaling	0.493	YWHAQ,ATF2,AKT1,CREB1,GAB1,YWHAE,RAP1A,RPS6KA6,FOS,RPS6KA5,MAPK7,CREBBP,RAP2B,MEF2D,MAP3K3,YWHAB,RPS6KA4,KRAS,EGFR,SFN,SRC,RRAS2,RPS6KA3,EP300,WNK1,MEF2C,NRAS,MYC,CREB5,MAP3K2,SGK1,RALA,RAP1B,YWHAZ,HRAS	2.37768e-12
FLT3 Signaling in Hematopoietic Progenitor Cells	0.449	SOS2,MAPK14,ATF2,AKT1,CREB1,PIK3C2A,IRS1,MAP2K1,PIK3R1,GAB1,PIK3CB,RAP1A,RPS6KA6,RPS6KA5,STAT3,PIK3CD,STAT1,FRS2,GRB2,CREBBP,RAP2B,RPS6KA4,KRAS,IRS2,RRAS2,ATM,RPS6KA3,PIK3R4,EP300,SOS1,NRAS,CREB5,PIK3R2,RALA,RAP1B,MAPK1,EIF4E,STAT5B,HRAS,SHC1	2.37768e-12
Endocannabinoid Cancer Inhibition Pathway	0.359	MMP2,PIK3C2A,ADCY6,PRKAA1,TRIB3,PRKAG2,MAP2K1,PRKACB,PIK3CB,NSMAF,PIK3CD,ADCY3,SNAI2,FRS2,CCNE2,SPTLC2,SRC,CCND2,VEGFA,CTNNB1,LEF1,TCF4,PIK3R4,PDGFC,MYC,CREB5,PIK3R2,CDKN1B,CCND1,MAP2K6,GNAI1,GSK3B,MAP2K7,MAPK14,ATF2,AKT1,CREB1,IRS1,PIK3R1,GAB1,VIM,GNAI2,CCNE1,CDKN1A,GRB2,ROCK1,CREBBP,TCF7L2,CASP7,IRS2,ATM,EP300,MAP2K4,HIF1A,MAPK1,CASP8	4.55434e-12
Non-Small Cell Lung Cancer Signaling	0.458	SOS2,FHIT,AKT1,PIK3C2A,CDKN2A,IRS1,MAP2K1,PIK3R1,GAB1,PIK3CB,RAP1A,PIK3CD,FRS2,GRB2,RXRA,SIN3A,ITPR1,RAP2B,CDK6,KRAS,EGFR,IRS2,CDK4,RRAS2,ATM,PIK3R4,RXRB,SOS1,NRAS,PIK3R2,CCND1,RALA,RAP1B,MAPK1,PLCG1,RB1,HRAS,STK4	4.55434e-12
ErbB Signaling	0.417	GSK3B,SOS2,MAPK14,CDC42,AKT1,PIK3C2A,IRS1,MAP2K1,PIK3R1,GAB1,PIK3CB,RAP1A,PAK3,FOS,PIK3CD,FRS2,GRB2,RAP2B,PRKCI,FOXO1,KRAS,HBEGF,EGFR,IRS2,RRAS2,PRKD3,ATM,PIK3R4,PAK1,SOS1,EREG,PRKCD,NRAS,MAP2K4,PIK3R2,RALA,RAP1B,MAPK1,PLCG1,PAK4,MAP2K6,HRAS,SHC1	5.51306e-12
NRF2-mediated Oxidative Stress Response	0.33	DNAJC13,PIK3C2A,ACTA2,MAP2K1,PIK3CB,RAP1A,ENC1,FOS,PIK3CD,ACTG1,ACTB,CAT,GSR,FRS2,USP14,DNAJB1,PRKD3,PIK3R4,DNAJC8,PRKCD,NRAS,PIK3R2,RAP1B,DNAJB11,VCP,MAP2K6,DNAJB9,JUNB,GSK3B,MAP2K7,MAPK14,DNAJA1,AKT1,IRS1,PIK3R1,GAB1,STIP1,FKBP5,GRB2,MAPK7,MAFG,CREBBP,RAP2B,PRKCI,DNAJB6,KRAS,CLPP,GCLC,IRS2,MAP3K5,RRAS2,ATM,EP300,TXNRD1,AKR7A2,DNAJA2,MAP2K4,RALA,MAPK1,DNAJB4,UBE2K,KEAP1,HRAS,EIF2AK3,NFE2L2	5.51306e-12
FAK Signaling	0.413	SOS2,PTEN,AKT1,PIK3C2A,ITGA3,ITGA2,IRS1,ACTA2,MAP2K1,PIK3R1,GAB1,PIK3CB,RAP1A,PAK3,FYN,ARHGEF6,PIK3CD,ACTG1,ACTB,FRS2,GRB2,RAP2B,ARHGAP26,KRAS,EGFR,IRS2,SRC,RRAS2,ATM,PIK3R4,PAK1,SOS1,NRAS,PIK3R2,RALA,RAP1B,MAPK1,PLCG1,ITGA4,PAK4,HRAS,ITGA5,RAC1	8.57275e-12
LPS-stimulated MAPK Signaling	0.43	MAPK14,CDC42,ATF2,CREB1,PIK3C2A,IRS1,MAP2K1,PIK3R1,GAB1,PIK3CB,RAP1A,TLR4,FOS,PIK3CD,FRS2,GRB2,RAP2B,PRKCI,KRAS,CHUK,IRS2,MAP3K5,RRAS2,PRKD3,ATM,ATF1,PIK3R4,PAK1,MAP3K14,IKBKB,PRKCD,NRAS,MAP2K4,PIK3R2,RALA,RAP1B,MAPK1,MAP2K6,HRAS,RAC1	1.00351e-11
Insulin Receptor Signaling	0.366	GRB10,ASIC1,SOS2,PTEN,PIK3C2A,INPPL1,PRKAG2,MAP2K1,PRKACB,PIK3CB,RAP1A,INPP5B,PIK3CD,FRS2,JAK2,CRKL,PIK3R4,INSR,NRAS,PIK3R2,GYS1,SGK1,RAP1B,PPP1CB,GSK3B,PPP1CC,AKT1,SOCS3,PDE3B,IRS1,RHOQ,PIK3R1,GAB1,FYN,GRB2,RAP2B,PRKCI,SYNJ1,FOXO1,KRAS,IRS2,RRAS2,PPP1R12A,ATM,PPP1CA,SOS1,RALA,ACLY,MAPK1,EIF4E,HRAS,SHC1	1.00351e-11
JAK/Stat Signaling	0.438	SOS2,SOCS5,AKT1,PIK3C2A,SOCS3,IRS1,MAP2K1,PIK3R1,IL6,GAB1,PIK3CB,RAP1A,FOS,SOCS7,STAT3,PIAS4,PIK3CD,STAT1,FRS2,CDKN1A,GRB2,RAP2B,KRAS,IRS2,JAK2,RRAS2,ATM,PIK3R4,SOS1,NRAS,PIK3R2,RALA,RAP1B,MAPK1,SOCS1,SOCS6,STAT5B,HRAS,SHC1	1.00351e-11
ErbB2-ErbB3 Signaling	0.473	GSK3B,SOS2,PTEN,AKT1,PIK3C2A,IRS1,MAP2K1,PIK3R1,GAB1,PIK3CB,RAP1A,STAT3,PIK3CD,FRS2,GRB2,RAP2B,FOXO1,KRAS,IRS2,RRAS2,ATM,PIK3R4,SP1,SOS1,NRAS,MYC,PIK3R2,CDKN1B,CCND1,RALA,RAP1B,MAPK1,STAT5B,HRAS,SHC1	1.00351e-11
Thrombopoietin Signaling	0.479	PIK3C2A,IRS1,MAP2K1,PIK3R1,GAB1,PIK3CB,RAP1A,FOS,STAT3,PIK3CD,STAT1,FRS2,GRB2,RAP2B,PRKCI,KRAS,IRS2,JAK2,RRAS2,PRKD3,ATM,PIK3R4,SOS1,PRKCD,NRAS,MYC,PIK3R2,RALA,RAP1B,MAPK1,PLCG1,STAT5B,HRAS,SHC1	1.22052e-11
SAPK/JNK Signaling	0.404	DUSP10,MAP2K7,SOS2,CDC42,ATF2,MAP4K2,PIK3C2A,MAP4K5,IRS1,PIK3R1,GAB1,PIK3CB,RAP1A,MAP3K13,PIK3CD,FRS2,GRB2,RAP2B,MAP3K3,DUSP4,KRAS,MAP4K4,IRS2,MAP3K5,RRAS2,CRKL,ATM,PIK3R4,MAP3K12,SOS1,MAP3K9,MAP4K3,NRAS,DAXX,MAP2K4,MAP3K2,PIK3R2,RALA,RAP1B,GADD45A,MAP3K4,HRAS,RAC1,SHC1	1.22052e-11
Melanoma Signaling	0.508	PTEN,AKT1,PIK3C2A,CDKN2A,IRS1,MAP2K1,PIK3R1,MITF,GAB1,PIK3CB,RAP1A,PIK3CD,FRS2,CDKN1A,GRB2,RAP2B,KRAS,IRS2,CDK4,RRAS2,ATM,PIK3R4,NRAS,PIK3R2,CCND1,RALA,RAP1B,MAPK1,MDM2,RB1,HRAS	1.48616e-11
Role of NANOG in Mammalian Embryonic Stem Cell Pluripotency	0.381	GSK3B,SOS2,AKT1,PIK3C2A,WNT5A,AXIN1,IRS1,MAP2K1,SMAD4,PIK3R1,GAB1,FZD7,PIK3CB,RAP1A,APC,STAT3,CDX2,PIK3CD,FZD1,FRS2,GRB2,RAP2B,SOX2,NANOG,KRAS,IRS2,JAK2,RRAS2,CTNNB1,ATM,PIK3R4,SOS1,SMAD9,BMPR1A,BMPR2,NRAS,PIK3R2,SMAD5,TCL1A,SMAD1,BMP1,RALA,RAP1B,MAPK1,POU5F1,HRAS,SHC1,WNT10B	1.48616e-11
Endocannabinoid Developing Neuron Pathway	0.378	GNAI1,GSK3B,MAP2K7,MAPK14,ATF2,AKT1,CREB1,PIK3C2A,ADCY6,IRS1,PRKAG2,MAP2K1,PIK3R1,GAB1,PRKACB,PIK3CB,RAP1A,STAT3,GNAI2,PIK3CD,ADCY3,FRS2,GRB2,MAPK7,CREBBP,RAP2B,KRAS,IRS2,SRC,RRAS2,CTNNB1,ATM,PIK3R4,EP300,RAP1GAP,MAPK6,NRAS,CREB5,MAP2K4,PIK3R2,CDKN1B,CCND1,RALA,RAP1B,MAPK1,MAP2K6,HRAS,RAC1	1.81157e-11
PAK Signaling	0.406	SOS2,CDC42,PIK3C2A,ITGA3,ITGA2,LIMK1,IRS1,MAP2K1,PIK3R1,GAB1,PIK3CB,RAP1A,PAK3,ARHGEF6,PIK3CD,TNF,FRS2,GRB2,RAP2B,KRAS,IRS2,LIMK2,RRAS2,ATM,PIK3R4,PAK1,SOS1,PDGFC,MYL6,NRAS,MAP2K4,PIK3R2,PTK2B,RALA,RAP1B,MAPK1,ITGA4,PAK4,PDGFA,HRAS,ITGA5,RAC1,SHC1	1.81157e-11
Macropinocytosis Signaling	0.437	CDC42,PIK3C2A,IRS1,PIK3R1,GAB1,PIK3CB,RAP1A,PIK3CD,FRS2,GRB2,MET,ITGB3,RAP2B,PRKCI,KRAS,IRS2,SRC,RRAS2,PRKD3,ATM,PIK3R4,PAK1,RAB5A,ITGB8,PDGFC,PRKCD,NRAS,PIK3R2,CSF1,RALA,RAP1B,PLCG1,PDGFA,ARF6,HRAS,ITGA5,ITGB4,RAC1	2.245e-11
Pancreatic Adenocarcinoma Signaling	0.383	CDC42,MMP9,AKT1,PIK3C2A,CDKN2A,IRS1,MAP2K1,SMAD4,PIK3R1,GAB1,E2F3,PIK3CB,STAT3,PIK3CD,E2F8,STAT1,FRS2,CCNE1,CDKN1A,GRB2,SIN3A,TGFBR1,KRAS,HBEGF,EGFR,IRS2,CDK4,NOTCH1,JAK2,VEGFA,SMAD2,ATM,PIK3R4,PDGFC,TGFBR2,MAP2K4,PIK3R2,CDKN1B,CCND1,BCL2,PTGS2,RALA,MAPK1,MDM2,RB1,RAC1	2.78281e-11
Reelin Signaling in Neurons	0.424	GSK3B,MAP2K7,PAFAH1B1,AKT1,PIK3C2A,VLDLR,ITGA3,ITGA2,ARHGEF12,IRS1,PIK3R1,GAB1,PIK3CB,LRP8,FRK,ARHGEF5,FYN,ARHGEF6,PIK3CD,FRS2,GRB2,ITGB3,ARHGEF3,IRS2,SRC,CRKL,ATM,PIK3R4,ITGA6,APP,MAP3K9,CDK5R1,MAP2K4,PIK3R2,ITGA4,ARHGEF9,YES1,ITGA5,LYN	3.45026e-11
Endometrial Cancer Signaling	0.471	GSK3B,SOS2,PTEN,AKT1,PIK3C2A,AXIN1,IRS1,MAP2K1,PIK3R1,GAB1,PIK3CB,RAP1A,ILK,PIK3CD,FRS2,GRB2,RAP2B,KRAS,IRS2,RRAS2,CTNNB1,LEF1,ATM,PIK3R4,SOS1,NRAS,MYC,PIK3R2,CCND1,RALA,RAP1B,MAPK1,HRAS	4.15477e-11
Leukocyte Extravasation Signaling	0.316	CDC42,MMP2,PIK3C2A,ACTA2,PIK3CB,RAP1A,CXCR4,PIK3CD,ACTG1,ACTB,FRS2,SRC,PRKD3,CRKL,CTNNB1,PIK3R4,EZR,RAP1GAP,ACTN1,PRKCD,MMP3,CLDN11,PIK3R2,PTK2B,RAP1B,ITGA4,MAP3K4,ARHGAP12,ITGA5,MMP1,GNAI1,CXCL12,F11R,MAPK14,MMP9,AFDN,ITGA3,MMP12,ITGA2,IRS1,WIPF1,PIK3R1,GAB1,RAPGEF3,GNAI2,GRB2,ROCK1,ITGB3,PRKCI,MMP15,IRS2,VASP,ATM,CD99,ITGA6,MMP13,CD44,EDIL3,MYL6,MAP2K4,MAPK1,PLCG1,RAC1,MMP24,MMP14	4.15477e-11
Osteoarthritis Pathway	0.316	PRKAA1,PRKAG2,SMAD4,TLR4,FZD1,TGFBR1,VEGFA,CTNNB1,SMAD2,LEF1,TCF4,DDIT4,ANXA2,FGF2,PDGFC,BMPR1A,BMPR2,ALPL,MMP3,TGFBR2,CREB5,SMAD5,SMAD1,SOX9,ITGA4,HES1,ITGA5,MMP1,RUNX2,ATF2,MMP9,CREB1,ITGA3,PTCH1,MMP12,ITGA2,MTF1,ALPG,PPARG,FZD7,SMAD7,TNF,IL1RAP,CREBBP,TCF7L2,HDAC4,CASP7,SIRT1,CHUK,NOTCH1,JAG1,ANXA5,EP300,GLI3,GLI2,MMP13,SP1,MEF2C,SMAD9,HIF1A,PTGS2,COL2A1,EPAS1,RAC1,CASP8	4.15477e-11
Ovarian Cancer Signaling	0.351	EDNRA,PTEN,MMP2,PIK3C2A,CDKN2A,PRKAG2,MAP2K1,PRKACB,PIK3CB,RAP1A,PIK3CD,FZD1,FRS2,EGFR,SRC,VEGFA,CTNNB1,LEF1,TCF4,PIK3R4,PDGFC,NRAS,PIK3R2,CCND1,RAP1B,GSK3B,MMP9,AKT1,WNT5A,AXIN1,IRS1,PIK3R1,GAB1,FZD7,APC,GRB2,SIN3A,RAP2B,TCF7L2,KRAS,IRS2,CDK4,RRAS2,ATM,CD44,BCL2,PTGS2,RALA,MAPK1,RB1,HRAS,WNT10B	5.0126e-11
Sertoli Cell-Sertoli Cell Junction Signaling	0.33	CDC42,PTEN,YBX3,TUBG1,PRKAG2,ACTA2,MAP2K1,PRKACB,RAP1A,ILK,ACTG1,ACTB,SRC,DLG1,CTNNB1,ACTN1,RAB8B,NRAS,CLDN11,CLINT1,RAP1B,ITGA4,MAP3K4,ITGA5,SPTAN1,GSK3B,MAP2K7,F11R,MAPK14,ATF2,TJP1,AKT1,AFDN,ITGA3,ITGA2,AXIN1,MAP3K13,SPTBN1,EPB41,TNF,RAP2B,MAP3K3,KRAS,MAP3K5,RRAS2,TGFBR3,MAP3K14,MAP3K12,TJP2,MAP3K9,MAP2K4,MAP3K2,TUBB2B,RALA,AGGF1,MAPK1,KEAP1,HRAS,RAC1	5.0126e-11
Acute Myeloid Leukemia Signaling	0.412	MAP2K7,SOS2,AKT1,RARA,PIK3C2A,IRS1,MAP2K1,PIK3R1,GAB1,PIK3CB,RAP1A,STAT3,PIK3CD,FRS2,RUNX1,KITLG,GRB2,RAP2B,TCF7L2,KRAS,IRS2,RRAS2,LEF1,ATM,TCF4,PIK3R4,SOS1,NRAS,MYC,MAP2K4,PIK3R2,CCND1,PIM1,RALA,RAP1B,MAPK1,IDH1,STAT5B,MAP2K6,HRAS	5.0126e-11
Renin-Angiotensin Signaling	0.37	SOS2,MAPK14,ATF2,PIK3C2A,ADCY6,IRS1,PRKAG2,MAP2K1,PIK3R1,GAB1,PRKACB,PIK3CB,RAP1A,PAK3,FOS,STAT3,PIK3CD,ADCY3,STAT1,TNF,FRS2,GRB2,ITPR1,RAP2B,PRKCI,KRAS,IRS2,JAK2,RRAS2,PRKD3,ATM,PIK3R4,PAK1,SOS1,PRKCD,NRAS,MAP2K4,PIK3R2,PTK2B,RALA,RAP1B,MAPK1,PLCG1,PAK4,HRAS,RAC1,SHC1	6.22405e-11
14-3-3-mediated Signaling	0.36	PIK3C2A,TUBG1,MAP2K1,PIK3CB,YWHAE,RAP1A,FOS,SNCA,PIK3CD,FRS2,SRC,PRKD3,PIK3R4,PRKCD,NRAS,PIK3R2,CDKN1B,RAP1B,BAX,YWHAZ,GSK3B,YWHAQ,AKT1,IRS1,PIK3R1,GAB1,VIM,TNF,GRB2,RAP2B,PRKCI,FOXO1,YWHAB,PLCB1,KRAS,SFN,IRS2,MAP3K5,RRAS2,ATM,MAP2K4,TUBB2B,RALA,MAPK1,PLCG1,PLCL2,SRPK2,HRAS,PDCD6IP	7.72973e-11
Neuregulin Signaling	0.418	SOS2,PTEN,AKT1,ERBIN,ITGA3,ITGA2,MAP2K1,PIK3R1,RAP1A,ADAM17,GRB2,RAP2B,PRKCI,KRAS,HBEGF,EGFR,SRC,RRAS2,PRKD3,CRKL,HSP90B1,SOS1,EREG,PRKCD,NRAS,MYC,CDK5R1,PIK3R2,CDKN1B,RALA,RAP1B,MAPK1,PLCG1,ITGA4,STAT5B,HRAS,ITGA5,SHC1	9.60144e-11
RANK Signaling in Osteoclasts	0.4	BIRC2,MAP2K7,MAPK14,AKT1,CALM1 (includes others),PIK3C2A,IRS1,TAB2,MAP2K1,PIK3R1,MITF,GAB1,PIK3CB,MAP3K13,FOS,PIK3CD,FRS2,GRB2,MAP3K3,CHUK,IRS2,SRC,MAP3K5,ATM,PIK3R4,MAP3K14,MAP3K12,PPP3CB,IKBKB,CAMK4,PPP3CA,MAP3K9,PPP3R1,MAP2K4,MAP3K2,PIK3R2,PTK2B,MAPK1,MAP3K4,MAP2K6	1.14754e-10
IL-8 Signaling	0.312	MMP2,PIK3C2A,LIMK1,MAP2K1,ARRB2,PIK3CB,RAP1A,FOS,PIK3CD,FRS2,RHOT1,RND3,HBEGF,EGFR,SRC,CCND2,PRKD3,VEGFA,PIK3R4,RAB11FIP2,IKBKB,PDGFC,PRKCD,NRAS,PIK3R2,PTK2B,CCND1,RHOB,RAP1B,GNG12,BAX,GNAI1,MMP9,AKT1,RHOD,IRS1,RHOQ,PIK3R1,LASP1,GAB1,GNAI2,GRB2,ROCK1,ITGB3,RAP2B,PRKCI,FNBP1,KRAS,MAP4K4,CHUK,IRS2,LIMK2,RRAS2,VASP,ATM,GNAS,MAP2K4,BCL2,PTGS2,RALA,MAPK1,HRAS,RAC1	1.14754e-10
Gap Junction Signaling	0.315	SOS2,GJB1,PIK3C2A,ADCY6,TUBG1,PRKAG2,ACTA2,MAP2K1,PRKACB,PIK3CB,RAP1A,CSNK1D,PIK3CD,ADCY3,ACTG1,ACTB,FRS2,ITPR1,EGFR,SRC,PRKD3,CTNNB1,PIK3R4,NPR3,PRKCD,NRAS,PPP3R1,PIK3R2,RAP1B,GNAI1,TJP1,AKT1,IRS1,PIK3R1,GAB1,GNAI2,CSNK1G3,GRB2,MAPK7,RAP2B,PRKCI,NPR2,PLCB1,KRAS,IRS2,RRAS2,ATM,ADRB1,PPP3CB,TJP2,PPP3CA,SP1,SOS1,NOV,GNAS,MAP3K2,TUBB2B,RALA,MAPK1,PLCG1,PLCL2,HRAS	1.14754e-10
CNTF Signaling	0.477	AKT1,PIK3C2A,IRS1,MAP2K1,PIK3R1,GAB1,PIK3CB,RAP1A,RPS6KA6,RPS6KA5,STAT3,PIK3CD,STAT1,FRS2,GRB2,RAP2B,RPS6KA4,KRAS,IRS2,JAK2,RRAS2,ATM,RPS6KA3,PIK3R4,SOS1,NRAS,PIK3R2,RALA,RAP1B,MAPK1,HRAS	1.14754e-10
Actin Cytoskeleton Signaling	0.3	SOS2,CDC42,PIK3C2A,LIMK1,ACTA2,MAP2K1,PIK3CB,RAP1A,ARPC1B,PAK3,ARPC5,IQGAP3,ARHGEF6,PIK3CD,ACTG1,ACTB,FRS2,PIP5K1A,IQGAP2,CRKL,PIK3R4,EZR,ACTN1,FGF2,BRK1,PDGFC,ARPC2,NRAS,PIK3R2,RAP1B,GNG12,PPP1CB,ITGA4,ITGA5,ACTR2,ITGA3,ITGA2,ARHGEF12,IRS1,ARPC5L,PIK3R1,GAB1,APC,WASF1,MYH4,GRB2,ROCK1,RAP2B,TIAM2,KRAS,IRS2,LIMK2,RRAS2,PPP1R12A,ATM,PAK1,MYH10,ACTR3,SOS1,MYL6,RALA,MAPK1,PAK4,PDGFA,HRAS,RAC1,SHC1,TM…	1.42661e-10
Adrenomedullin signaling pathway	0.313	SOS2,MMP2,PIK3C2A,ADCY6,PRKAG2,MAP2K1,PRKACB,PIK3CB,RAP1A,FOS,PIK3CD,ADCY3,FRS2,RXRA,ARNT,ITPR1,PIK3R4,TFAP2A,NPR3,MAPK6,NRAS,PIK3R2,PTK2B,RAP1B,ADM,BAX,MAP2K6,TFAP2C,GSK3B,MAP2K7,MAPK14,AKT1,CALM1 (includes others),GPR37,IRS1,PIK3R1,GAB1,PPARG,TNF,GRB2,MAPK7,RAP2B,NPR2,PLCB1,KRAS,IRS2,RRAS2,ATM,RXRB,CAMK4,SOS1,GNAS,MAP2K4,HIF1A,BCL2,RALA,MAPK1,PLCG1,PLCL2,HRAS,SHC1	2.23312e-10
Clathrin-mediated Endocytosis Signaling	0.306	CDC42,AP1S1,PIK3C2A,CD2AP,CSNK2A2,AMPH,ACTA2,ARRB2,PIK3CB,ARPC1B,ARPC5,PIK3CD,ACTG1,ACTB,FRS2,SRC,VEGFA,CLTC,PIK3R4,ITGB8,FGF2,PDGFC,ARPC2,USP9X,PPP3R1,PIK3R2,DNM2,ARF6,ITGA5,ITGB4,EPS15,SH3GL3,RAB11A,ACTR2,IRS1,AP1S2,ARPC5L,PIK3R1,GAB1,LDLR,HSPA8,GRB2,MET,ITGB3,SYNJ1,AP1G1,TSG101,IRS2,RAB4A,ATM,RAB5A,PPP3CB,AP3M1,PPP3CA,ACTR3,AP3S1,MYO6,AP2A1,MDM2,AP2M1,PDGFA,RAC1,DNM3	2.77704e-10
Signaling by Rho Family GTPases	0.287	CDH2,CDC42,PIK3C2A,LIMK1,ACTA2,MAP2K1,PIK3CB,ARPC1B,PAK3,FOS,ARPC5,ARHGEF6,PIK3CD,ACTG1,ACTB,FRS2,PIP5K1A,RHOT1,RND3,SEPT8,ARHGEF3,PIK3R4,EZR,ARPC2,PIK3R2,PTK2B,RHOB,GNG12,ITGA4,ARHGEF9,ITGA5,GNAI1,MAP2K7,ACTR2,ITGA3,RHOD,ITGA2,ARHGEF12,IRS1,WIPF1,RHOQ,ARPC5L,PIK3R1,GAB1,WASF1,VIM,ARHGEF5,GNAI2,CLIP1,GRB2,ROCK1,PRKCI,CDH11,FNBP1,IRS2,LIMK2,PPP1R12A,ATM,PAK1,MAP3K12,PPP1R12C,ACTR3,MAP3K9,STMN1,MYL…	3.37269e-10
Apelin Endothelial Signaling Pathway	0.363	GNAI1,AKT1,CALM1 (includes others),PIK3C2A,ADCY6,PRKAA1,IRS1,PRKAG2,MAP2K1,PIK3R1,GAB1,PIK3CB,RAP1A,FOS,GNAI2,PIK3CD,ADCY3,FRS2,GRB2,ARNT,RAP2B,PRKCI,HDAC4,MEF2D,PLCB1,KRAS,IRS2,RRAS2,PRKD3,ATM,PIK3R4,CAMK4,SP1,KLF2,MEF2C,PRKCD,NRAS,GNAS,MAP2K4,PIK3R2,HIF1A,RALA,RAP1B,MAPK1,HRAS	3.37269e-10
Oncostatin M Signaling	0.575	KRAS,MT2A,PLAU,JAK2,RRAS2,MAP2K1,MMP13,RAP1A,SOS1,STAT3,NRAS,MMP3,STAT1,RALA,GRB2,RAP1B,MAPK1,EPAS1,RAP2B,STAT5B,HRAS,MMP1,SHC1	3.37269e-10
Hereditary Breast Cancer Signaling	0.34	PTEN,PIK3C2A,TUBG1,GADD45B,BARD1,SMARCA4,SMARCD2,PIK3CB,RAP1A,FANCF,PIK3CD,ACTB,FRS2,PIK3R4,HLTF,NRAS,PIK3R2,CCND1,RAP1B,FANCA,GADD45A,ARID1A,AKT1,SMARCA2,IRS1,PIK3R1,GAB1,SMARCC1,CDKN1A,GRB2,CREBBP,RAP2B,CDK6,HDAC4,DDB2,KRAS,HDAC2,SFN,IRS2,CDK4,RRAS2,ATM,EP300,FANCM,WEE1,RALA,POLR2G,RB1,HRAS,CHEK1	4.10122e-10
EGF Signaling	0.456	MAP2K7,SOS2,MAPK14,AKT1,PIK3C2A,CSNK2A2,IRS1,MAP2K1,PIK3R1,GAB1,PIK3CB,FOS,STAT3,PIK3CD,STAT1,FRS2,GRB2,ITPR1,EGFR,IRS2,SRC,ATM,PIK3R4,SOS1,MAP2K4,PIK3R2,MAPK1,PLCG1,RASA1,HRAS,SHC1	4.10122e-10
Erythropoietin Signaling	0.414	SOS2,AKT1,PIK3C2A,SOCS3,IRS1,MAP2K1,PIK3R1,GAB1,PIK3CB,RAP1A,FOS,PIK3CD,FRS2,GRB2,RAP2B,PRKCI,KRAS,IRS2,SRC,JAK2,RRAS2,PRKD3,ATM,PIK3R4,SOS1,PRKCD,NRAS,PIK3R2,RALA,RAP1B,MAPK1,PLCG1,SOCS1,STAT5B,HRAS,SHC1	4.10122e-10
Glioma Invasiveness Signaling	0.434	MMP9,PLAU,MMP2,PIK3C2A,RHOD,IRS1,RHOQ,PIK3R1,GAB1,PIK3CB,RAP1A,PIK3CD,FRS2,GRB2,RHOT1,ITGB3,RAP2B,RND3,FNBP1,KRAS,IRS2,RRAS2,ATM,PIK3R4,PLAUR,CD44,NRAS,PIK3R2,RHOB,RALA,RAP1B,MAPK1,HRAS	5.0484e-10
IL-6 Signaling	0.351	MAP2K7,SOS2,MAPK14,MCL1,AKT1,PIK3C2A,SOCS3,CSNK2A2,IRS1,COL1A1,MAP2K1,PIK3R1,IL6,GAB1,PIK3CB,RAP1A,FOS,STAT3,PIK3CD,TNF,FRS2,GRB2,IL1RAP,RAP2B,KRAS,MAP4K4,CHUK,IRS2,JAK2,RRAS2,VEGFA,ATM,PIK3R4,MAP3K14,IKBKB,SOS1,NRAS,MAP2K4,PIK3R2,TNFAIP6,RALA,RAP1B,MAPK1,SOCS1,MAP2K6,HRAS,SHC1	5.0484e-10
Xenobiotic Metabolism Signaling	0.275	NCOR2,PIK3C2A,CYP3A4,MAP2K1,PIK3CB,RAP1A,PPP2R5C,ALDH9A1,PIK3CD,ANKRA2,CAT,FRS2,PPP2CB,RXRA,ARNT,CYP1B1,CHST12,CHST2,CHST3,NCOA1,PRKD3,ALDH7A1,HSP90B1,PIK3R4,NR1I3,PRKCD,NRAS,PIK3R2,ALDH5A1,CHST7,RAP1B,ALDH3A1,MAP3K4,MAP2K6,CHST10,MAP2K7,MAPK14,CAMK2D,IRS1,PIK3R1,IL6,GAB1,MAP3K13,ALDH1A2,TNF,GRB2,ALDH2,MAPK7,CREBBP,RAP2B,PRKCI,HDAC4,CHST1,MAP3K3,NRIP1,KRAS,GCLC,HS6ST3,IRS2,MAP3K5,HS2ST1,RRAS2,ATM…	6.58196e-10
Opioid Signaling Pathway	0.287	SOS2,CDC42,ADCY6,PRKAG2,MAP2K1,PRKACB,ARRB2,RAP1A,FRK,FOS,RPS6KA5,ADCY3,ITPR1,FOSB,RPS6KA4,SRC,PRKD3,CTNNB1,CLTC,MAPK6,PRKCD,NRAS,MYC,CREB5,PPP3R1,RGS14,CDKN1B,RAP1B,YES1,MAP2K6,LYN,GNAI1,GSK3B,MAP2K7,ATF2,AKT1,CREB1,CALM1 (includes others),CAMK2D,PDK1,RPS6KA6,GNAI2,FYN,CACNA2D3,MAPK7,CREBBP,RAP2B,PRKCI,PLCB1,KRAS,RRAS2,RPS6KA3,EP300,PPP3CB,CAMK4,PPP3CA,CACNA1A,SOS1,GRK5,GNAS,RGS1,MAP2K4,RALA,MAP…	7.1385e-10
PEDF Signaling	0.398	MAPK14,AKT1,PIK3C2A,IRS1,PIK3R1,GAB1,PPARG,PIK3CB,RAP1A,PIK3CD,PNPLA2,FRS2,GRB2,ROCK1,RAP2B,TCF7L2,CASP7,KRAS,TCF12,CHUK,IRS2,RRAS2,ATM,TCF4,PIK3R4,IKBKB,DOCK3,NRAS,PIK3R2,BCL2,RALA,RAP1B,MAPK1,FAS,HRAS,RAC1,CASP8	7.39455e-10
Estrogen-Dependent Breast Cancer Signaling	0.412	ATF2,AKT1,CREB1,PIK3C2A,IRS1,PIK3R1,GAB1,PIK3CB,RAP1A,FOS,PIK3CD,FRS2,GRB2,CREBBP,RAP2B,ESR1,KRAS,EGFR,IRS2,SRC,RRAS2,ATM,PIK3R4,EP300,SP1,IGF1R,NRAS,CREB5,PIK3R2,CCND1,RALA,RAP1B,MAPK1,STAT5B,HRAS	7.48632e-10
RAR Activation	0.31	NCOR2,KAT2B,PTEN,ADCY6,CSNK2A2,SMARCA4,PRKAG2,MAP2K1,SMAD4,PRKACB,SMARCD2,PIK3CB,FOS,PNRC1,RDH14,PIK3CD,ADCY3,ACTB,RXRA,SRC,NCOA1,JAK2,PRKD3,VEGFA,SMAD2,HLTF,NR2F6,PRKCD,PIK3R2,SMAD5,SMAD1,STAT5B,RDH10,ARID1A,MMP1,GTF2H1,MAPK14,AKT1,RARA,SMARCA2,PIK3R1,SMARCC1,ALDH1A2,SMAD7,DUSP1,NT5C1B,CREBBP,PRKCI,NRIP1,MAP3K5,EP300,RXRB,SMAD9,PARP1,CCNH,MAP2K4,MAPK1,RAC1	8.31134e-10
IL-2 Signaling	0.443	SOS2,AKT1,PIK3C2A,CSNK2A2,IRS1,MAP2K1,PIK3R1,GAB1,PIK3CB,RAP1A,FOS,PIK3CD,FRS2,GRB2,RAP2B,KRAS,IRS2,RRAS2,ATM,PIK3R4,SOS1,NRAS,PIK3R2,PTK2B,RALA,RAP1B,MAPK1,SOCS1,STAT5B,HRAS,SHC1	9.22839e-10
Thrombin Signaling	0.3	GATA2,PIK3C2A,ADCY6,MAP2K1,PIK3CB,RAP1A,GATA3,ARHGEF6,PIK3CD,ADCY3,FRS2,RHOT1,ITPR1,RND3,ARHGEF3,EGFR,SRC,PRKD3,PIK3R4,IKBKB,PRKCD,NRAS,PIK3R2,RHOB,RAP1B,GNG12,PPP1CB,ARHGEF9,GNAI1,MAPK14,AKT1,CREB1,RHOD,ARHGEF12,CAMK2D,IRS1,RHOQ,PIK3R1,GAB1,ARHGEF5,GNAI2,GRB2,ROCK1,RAP2B,PRKCI,FNBP1,PLCB1,KRAS,IRS2,RRAS2,PPP1R12A,ATM,CAMK4,SOS1,MYL6,GNAS,RALA,MAPK1,PLCG1,PLCL2,HRAS,SHC1	9.56366e-10
Role of NFAT in Cardiac Hypertrophy	0.293	SOS2,PIK3C2A,ADCY6,PRKAG2,MAP2K1,PRKACB,PIK3CB,RAP1A,PIK3CD,ADCY3,FRS2,ITPR1,TGFBR1,SRC,PRKD3,PIK3R4,IGF1R,PRKCD,NRAS,TGFBR2,PPP3R1,PIK3R2,RAP1B,GNG12,MAP2K6,GNAI1,GSK3B,MAP2K7,MAPK14,AKT1,CALM1 (includes others),CAMK2D,IRS1,PIK3R1,IL6,GAB1,IL11,GNAI2,CACNA2D3,GRB2,RAP2B,PRKCI,HDAC4,MEF2D,PLCB1,KRAS,HDAC2,IRS2,RRAS2,ATM,EP300,PPP3CB,CAMK4,PPP3CA,CACNA1A,SOS1,MEF2C,GNAS,MAP2K4,RALA,MAPK1,PLCG1,PLC…	9.81205e-10
fMLP Signaling in Neutrophils	0.352	GNAI1,CDC42,ACTR2,CALM1 (includes others),PIK3C2A,IRS1,ARPC5L,MAP2K1,PIK3R1,GAB1,PIK3CB,RAP1A,ARPC1B,ARPC5,GNAI2,PIK3CD,FRS2,GRB2,ITPR1,NFAT5,RAP2B,PRKCI,PLCB1,KRAS,IRS2,RRAS2,PRKD3,ATM,PIK3R4,PPP3CB,CAMK4,PPP3CA,ACTR3,ARPC2,PRKCD,NRAS,GNAS,PPP3R1,PIK3R2,RALA,RAP1B,GNG12,MAPK1,HRAS,RAC1	9.81205e-10
IL-7 Signaling Pathway	0.407	GSK3B,SOS2,MAPK14,MCL1,AKT1,IFNG,PIK3C2A,IRS1,PIK3R1,GAB1,PIK3CB,FYN,PIK3CD,STAT1,FRS2,GRB2,MET,FOXO1,IRS2,ATM,PIK3R4,BAK1,SOS1,BCL6,MYC,PIK3R2,CDKN1B,CCND1,BCL2,MAPK1,SOCS1,BAX,STAT5B,SHC1,LYN	1.04087e-09
Cholecystokinin/Gastrin-mediated Signaling	0.374	SOS2,MAPK14,ATF2,RHOD,RHOQ,MAP2K1,RAP1A,FOS,TNF,GRB2,MAPK7,RHOT1,ROCK1,ITPR1,RAP2B,PRKCI,MEF2D,RND3,FNBP1,PLCB1,KRAS,EGFR,SRC,RRAS2,PRKD3,SOS1,MEF2C,EPHA4,PRKCD,NRAS,MAP2K4,PTK2B,PTGS2,RHOB,RALA,RAP1B,MAPK1,MAP2K6,HRAS,SHC1	1.18325e-09
CXCR4 Signaling	0.318	PIK3C2A,ADCY6,MAP2K1,PIK3CB,RAP1A,PAK3,FOS,CXCR4,PIK3CD,ADCY3,FRS2,RHOT1,ITPR1,RND3,SRC,PRKD3,PIK3R4,PRKCD,NRAS,PIK3R2,RHOB,RAP1B,GNG12,LYN,GNAI1,CXCL12,AKT1,RHOD,IRS1,RHOQ,PIK3R1,GAB1,GNAI2,GRB2,ROCK1,RAP2B,PRKCI,ELMO1,FNBP1,PLCB1,KRAS,IRS2,RRAS2,ATM,PAK1,EGR1,MYL6,GNAS,MAP2K4,RALA,MAPK1,PAK4,HRAS,RAC1	1.22686e-09
STAT3 Pathway	0.379	MAPK14,SOCS5,SOCS3,DDR1,MAP2K1,RAP1A,SOCS7,STAT3,CDKN1A,RAP2B,TGFBR1,KRAS,EGFR,SRC,JAK2,RRAS2,VEGFA,TGFBR3,MAP3K12,INSR,FGF2,IGF2R,MAP3K9,IGF1R,BMPR1A,BMPR2,NRAS,TGFBR2,MYC,MAP2K4,PIM1,BCL2,RALA,RAP1B,MAPK1,SOCS1,SOCS6,HRAS,RAC1	1.24325e-09
Protein Ubiquitination Pathway	0.277	BIRC2,DNAJC13,HSPA12A,SMURF2,USP21,CUL2,USP46,FBXW7,UCHL5,SKP2,UBE2V2,USP31,UBE2Z,UBE2T,UBE2A,PSMD10,PSMA1,USP48,UBE2L3,USP3,USP14,DNAJB1,HSP90B1,PSME1,UBE2G1,DNAJC8,VHL,USP15,USP9X,UBE4A,BIRC6,DNAJB11,HLA-C,HSPH1,HLA-B,DNAJC12,PSMC6,USP38,DNAJB9,NEDD4L,USP47,DNAJA1,UBE4B,IFNG,PSMD7,THOP1,HSPD1,USP5,TAP1,HSPA8,ELOC,PSMD14,DNAJB6,SACS,PSMD5,UBE2F,USP16,UBE2O,UCHL1,UBE2N,UBE3A,HSPA4,NEDD4,HLA-A,USP…	1.31936e-09
IL-4 Signaling	0.396	SOS2,AKT1,PIK3C2A,IL13RA1,IRS1,INPPL1,PIK3R1,GAB1,PIK3CB,RAP1A,INPP5B,PIK3CD,FRS2,GRB2,IRF4,NFAT5,RAP2B,SYNJ1,HMGA1,KRAS,IRS2,JAK2,RRAS2,ATM,PIK3R4,SOS1,NRAS,HLA-A,PIK3R2,NR3C1,RALA,RAP1B,SOCS1,HLA-B,HRAS,SHC1	1.43287e-09
Pyridoxal 5'-phosphate Salvage Pathway	0.453	NEK2,TTK,PRKAA1,HIPK1,LIMK1,ACVR2A,MAP2K1,DYRK1A,PAK3,CSNK1D,MAPK7,CDK6,CDK4,LIMK2,DAPK1,PAK1,CDK8,MAP3K9,MAPK6,PRKX,PRKCD,GRK5,MAP2K4,SGK1,PIM1,PRPF4B,MAPK1,CDK18,MAP2K6	1.62963e-09
ErbB4 Signaling	0.421	SOS2,AKT1,PIK3C2A,IRS1,MAP2K1,PIK3R1,GAB1,PIK3CB,RAP1A,APH1A,ADAM17,PIK3CD,FRS2,GRB2,RAP2B,PRKCI,KRAS,IRS2,RRAS2,PRKD3,ATM,PIK3R4,SOS1,PRKCD,NRAS,PIK3R2,RALA,RAP1B,MAPK1,PLCG1,HRAS,SHC1	2.03241e-09
Telomerase Signaling	0.36	SOS2,AKT1,PIK3C2A,IRS1,ELF2,MAP2K1,PIK3R1,GAB1,PIK3CB,RAP1A,PPP2R5C,ELF1,PIK3CD,FRS2,CDKN1A,GRB2,PPP2CB,RAP2B,HDAC4,KRAS,EGFR,HDAC2,IRS2,RRAS2,ATM,HSP90B1,PIK3R4,SP1,PPP2R2A,SOS1,NRAS,MYC,PIK3R2,RALA,ELF4,ELK3,RAP1B,MAPK1,RB1,HRAS,SHC1	2.59401e-09
Production of Nitric Oxide and Reactive Oxygen Species in Macrophages	0.301	IRF1,PIK3C2A,MAP2K1,PIK3CB,RAP1A,PPP2R5C,TLR4,FOS,PIK3CD,CAT,FRS2,PPP2CB,RHOT1,RND3,JAK2,PRKD3,PIK3R4,IKBKB,PRKCD,PIK3R2,RHOB,RAP1B,PPP1CB,MAP3K4,MAP2K7,PPP1CC,MAPK14,AKT1,IFNG,RHOD,IRS1,RHOQ,PIK3R1,GAB1,MAP3K13,STAT1,TNF,GRB2,CREBBP,PRKCI,MAP3K3,FNBP1,CHUK,IRS2,MAP3K5,PPP1R12A,ATM,MAP3K14,PPP1CA,MAP3K12,PPP2R2A,MAP3K9,HOXA10,MAP2K4,MAP3K2,MAPK1,PLCG1,RAC1	2.81819e-09
Protein Kinase A Signaling	0.246	DUSP10,PTEN,ADD1,ADCY6,PRKAG2,MAP2K1,SMAD4,PRKACB,YWHAE,RAP1A,ADCY3,PDE3A,ITPR1,PTPDC1,TGFBR1,PTPN13,DUSP4,AKAP1,CDC27,PRKD3,AKAP2,CTNNB1,LEF1,ATF1,TCF4,H3F3A/H3F3B,PTPN23,DUSP2,ADD3,AKAP7,PRKCD,TGFBR2,CREB5,PPP3R1,GYS1,PTK2B,RAP1B,GNG12,PPP1CB,YWHAZ,H1F0,GNAI1,GSK3B,PPP1CC,YWHAQ,ATF2,CREB1,PDE4A,CALM1 (includes others),PTCH1,DUSP11,PDE3B,CAMK2D,PDE4B,PTPN4,GNAI2,KDELR1,MYH4,PDE7A,DUSP1,PDE7B,ROC…	2.92417e-09
Small Cell Lung Cancer Signaling	0.4	BIRC2,PTEN,FHIT,AKT1,PIK3C2A,IRS1,PIK3R1,GAB1,PIK3CB,PIK3CD,SKP2,FRS2,CCNE1,GRB2,RXRA,SIN3A,TRAF4,CDK6,CCNE2,CHUK,IRS2,CDK4,ATM,PIK3R4,IKBKB,RXRB,MYC,PIK3R2,CDKN1B,CCND1,BCL2,PTGS2,RB1,BID	2.96533e-09
Aryl Hydrocarbon Receptor Signaling	0.336	NCOR2,RARA,RBL2,CDKN2A,SMARCA4,IL6,NCOA3,FOS,ALDH9A1,ALDH1A2,TNF,CCNE1,CDKN1A,ALDH2,RXRA,ARNT,CDK6,CYP1B1,ESR1,NRIP1,CCNE2,SRC,CDK4,CCND2,ALDH7A1,ATM,HSP90B1,EP300,NFIB,RXRB,NFIA,SP1,MYC,CDKN1B,CCND1,ALDH5A1,MAPK1,MDM2,CCNA2,BAX,ALDH3A1,FAS,RB1,NEDD8,CHEK1,NFE2L2	3.09379e-09
HMGB1 Signaling	0.336	KAT2B,MAP2K7,IL3,MAPK14,CDC42,AKT1,IFNG,PIK3C2A,RHOD,IRS1,RBBP7,RHOQ,MAP2K1,PIK3R1,IL6,GAB1,PIK3CB,RAP1A,TLR4,FOS,IL11,PIK3CD,TNF,FRS2,GRB2,RHOT1,RAP2B,RND3,FNBP1,KRAS,IRS2,RRAS2,ATM,PIK3R4,SP1,NRAS,MAP2K4,PIK3R2,RHOB,RALA,RAP1B,MAPK1,SERPINE1,MAP2K6,HRAS,RAC1	3.09379e-09
p70S6K Signaling	0.336	GNAI1,YWHAQ,SOS2,AKT1,PIK3C2A,IRS1,MAP2K1,PIK3R1,GAB1,PIK3CB,YWHAE,RAP1A,PPP2R5C,GNAI2,PIK3CD,FRS2,GRB2,PPP2CB,RAP2B,PRKCI,YWHAB,PLCB1,KRAS,EGFR,SFN,IRS2,SRC,RRAS2,PRKD3,ATM,PIK3R4,PPP2R2A,SOS1,PRKCD,NRAS,PIK3R2,RALA,RAP1B,MAPK1,PLCG1,PLCL2,YWHAZ,HRAS,SHC1,BCAP31,LYN	3.09379e-09
3-phosphoinositide Biosynthesis	0.297	DUSP10,PTEN,PPP1R8,ICOS,PIK3C2A,PPP4R1,PIK3CB,INPP5B,PIK3CD,FRS2,SACM1L,PIP5K1A,PTPN13,PXYLP1,EGFR,SRC,PIK3R4,PAWR,PTPN23,DUSP2,ALPL,PIK3R2,PPM1H,EYA4,PPP1R13B,HACD2,NUDT1,MTMR4,PPP1CC,MTMR9,SOCS3,DUSP11,IRS1,PIK3R1,GAB1,WBP11,FYN,DUSP1,DUSP14,PPP4C,GRB2,MET,MTMR6,SYNJ1,SGPP1,IRS2,PPP1R12A,ATM,PPP1CA,SET,PPP1R12C,PPP3CA,MINPP1,PTPRJ,DUSP5,RNGTT,RASA1,CDC25B	4.13712e-09
GDNF Family Ligand-Receptor Interactions	0.402	SOS2,CDC42,CREB1,PIK3C2A,IRS1,MAP2K1,PIK3R1,GAB1,PIK3CB,RAP1A,FOS,PIK3CD,FRS2,GRB2,ITPR1,RAP2B,KRAS,IRS2,RRAS2,ATM,PIK3R4,SOS1,NRAS,MAP2K4,PIK3R2,RALA,RAP1B,MAPK1,PLCG1,RASA1,HRAS,RAC1,SHC1	4.19699e-09
Estrogen Receptor Signaling	0.336	NCOR2,GTF2B,KAT2B,SOS2,G6PC3,TAF12,TAF9B,SMARCA4,TAF5,MAP2K1,RAP1A,NCOA3,MED4,MED6,GRB2,CREBBP,RAP2B,GTF2E1,ESR1,TAF1,NRIP1,KRAS,MED13L,SRC,NCOA1,RRAS2,TAF2,EP300,H3F3A/H3F3B,CDK8,SOS1,SPEN,NRAS,CCNH,NR3C1,RALA,RAP1B,MAPK1,MED12,POLR2G,HRAS,MED12L,SHC1,RUNX2,GTF2H1	4.56258e-09
Huntington's Disease Signaling	0.275	NCOR2,SOS2,PIK3C2A,PIK3CB,SNCA,PIK3CD,FRS2,ITPR1,ATP5F1C,ATP5F1B,GOSR2,EGFR,DNAJB1,PRKD3,CLTC,PIK3R4,NSF,PSME1,ZDHHC17,IGF1R,ATP5MC1,PRKCD,CDK5R1,CREB5,PIK3R2,SGK1,DNM2,GNG12,BAX,SH3GL3,MAP2K7,ATF2,AKT1,CREB1,IRS1,TAF9B,STX16,PIK3R1,GAB1,VAMP3,HSPA8,GRB2,SIN3A,CREBBP,PRKCI,HDAC4,CASP7,RCOR1,PLCB1,HDAC2,IRS2,ATM,EP300,SP1,SOS1,RCOR3,HSPA4,MAP2K4,NAPG,MAPK1,VTI1B,RASA1,POLR2G,HRAS,DNM3,SHC1,CASP8,G…	5.8279e-09
Phospholipase C Signaling	0.278	PEBP1,SOS2,ADCY6,MAP2K1,RAP1A,ARHGEF6,ADCY3,RHOT1,ITPR1,RND3,ARHGEF3,SRC,PRKD3,PRKCD,NRAS,CREB5,PPP3R1,RHOB,RAP1B,GNG12,PPP1CB,ITGA4,ARHGEF9,ITGA5,MARCKS,LYN,ATF2,CREB1,CALM1 (includes others),ITGA3,RHOD,ITGA2,ARHGEF12,RHOQ,RAPGEF3,ARHGEF5,FYN,GRB2,CREBBP,NFAT5,RAP2B,PRKCI,HDAC4,MEF2D,FNBP1,PLCB1,KRAS,HDAC2,RRAS2,PPP1R12A,RPS6KA3,EP300,PPP3CB,CAMK4,PPP3CA,SOS1,MEF2C,MYL6,GNAS,RALA,MAPK1,PLCG1,HRA…	6.05133e-09
Tec Kinase Signaling	0.31	PIK3C2A,ACTA2,PIK3CB,FRK,PAK3,TNFRSF10B,TLR4,FOS,STAT3,PIK3CD,ACTG1,ACTB,FRS2,RHOT1,RND3,SRC,JAK2,PRKD3,PIK3R4,PRKCD,PIK3R2,PTK2B,RHOB,GNG12,ITGA4,STAT5B,FAS,YES1,ITGA5,LYN,GNAI1,ITGA3,RHOD,ITGA2,IRS1,RHOQ,PIK3R1,GAB1,GNAI2,FYN,STAT1,TNF,GRB2,PRKCI,FNBP1,IRS2,ATM,PAK1,GNAS,MAP2K4,PLCG1,PAK4	6.28371e-09
GP6 Signaling Pathway	0.336	GSK3B,COL7A1,AKT1,CALM1 (includes others),PIK3C2A,KLF12,IRS1,COL5A3,COL1A1,PIK3R1,GAB1,PIK3CB,FGG,COL9A3,FYN,PIK3CD,FRS2,LAMB3,GRB2,ITGB3,ITPR1,PRKCI,COL4A1,IRS2,LAMA1,COL15A1,PRKD3,COL3A1,ATM,PIK3R4,COL21A1,CAMK4,FGA,COL1A2,COL4A5,COL5A1,PRKCD,PIK3R2,COL4A2,FGB,RAP1B,COL2A1,RAC1,LYN	6.67746e-09
Wnt/β-catenin Signaling	0.308	CDH2,LRP5,DKK2,CSNK2A2,SFRP1,TLE1,CDKN2A,ILK,PPP2R5C,CSNK1D,FZD1,PPP2CB,TGFBR1,BCL9,DVL2,SOX2,TLE4,DVL3,SOX21,SRC,CTNNB1,LEF1,TCF4,NLK,BMPR2,TGFBR2,MYC,CCND1,SOX9,SOX4,ACVR1,GSK3B,AKT1,RARA,WNT5A,AXIN1,ACVR2A,FZD7,APC,CSNK1G3,SFRP2,CREBBP,TCF7L2,TGFBR3,EP300,CD44,PPP2R2A,SOX11,KREMEN1,POU5F1,MDM2,WNT10B	7.78103e-09
NF-κB Signaling	0.299	PIK3C2A,TIRAP,CSNK2A2,PRKACB,PIK3CB,RAP1A,TLR4,PIK3CD,FRS2,TGFBR1,EGFR,TAB3,PIK3R4,LTBR,INSR,IKBKB,IGF1R,BMPR1A,BMPR2,NRAS,TGFBR2,PIK3R2,RAP1B,MAP2K6,GSK3B,MAP2K7,AKT1,DDR1,IRS1,TAB2,PIK3R1,GAB1,TBK1,TNF,GRB2,CREBBP,RAP2B,MAP3K3,TANK,KRAS,HDAC2,MAP4K4,CHUK,IRS2,RRAS2,ATM,TGFBR3,MAP3K14,EP300,UBE2N,IGF2R,TNFAIP3,RALA,HRAS,CASP8	8.65948e-09
Superpathway of Inositol Phosphate Compounds	0.279	DUSP10,PTEN,PPP1R8,ICOS,PIK3C2A,PPP4R1,INPPL1,PIK3CB,INPP5B,PIK3CD,FRS2,SACM1L,PIP5K1A,PTPN13,PXYLP1,EGFR,SRC,PIK3R4,PAWR,PTPN23,DUSP2,ALPL,PIK3R2,PPM1H,EYA4,PPP1R13B,HACD2,NUDT1,MTMR4,PPP1CC,MTMR9,SOCS3,DUSP11,IRS1,PIK3R1,GAB1,WBP11,FYN,DUSP1,DUSP14,PPP4C,GRB2,MET,MTMR6,SYNJ1,INPP5A,PLCB1,SGPP1,IRS2,PPP1R12A,ATM,PPP1CA,SET,PPP1R12C,PPP3CA,MINPP1,PTPRJ,IPPK,DUSP5,PIP4P1,RNGTT,PLCG1,RASA1,CDC25B	8.7897e-09
Hypoxia Signaling in the Cardiovascular System	0.411	ATF2,PTEN,AKT1,CREB1,CSNK1D,UBE2V2,UBE2Z,ARNT,UBE2T,CREBBP,UBE2A,UBE2F,UBE2L3,UBE2O,VEGFA,ATM,HSP90B1,EP300,UBE2N,UBE2G1,VHL,CREB5,UBE2I,BIRC6,HIF1A,LDHA,MDM2,UBE2K,UBE2D1,P4HB	1.23164e-08
IL-15 Signaling	0.39	MAPK14,IL15,AKT1,PIK3C2A,IRS1,MAP2K1,PIK3R1,IL6,GAB1,PIK3CB,RAP1A,STAT3,PIK3CD,TNF,FRS2,GRB2,RAP2B,KRAS,IRS2,JAK2,RRAS2,ATM,PIK3R4,NRAS,PIK3R2,RALA,RAP1B,MAPK1,PLCG1,STAT5B,HRAS,SHC1	1.72594e-08
FGF Signaling	0.374	SOS2,MAPK14,ATF2,AKT1,CREB1,PIK3C2A,IRS1,MAP2K1,PIK3R1,GAB1,PIK3CB,RPS6KA5,STAT3,PIK3CD,FRS2,GRB2,MET,ITPR1,CREBBP,IRS2,MAP3K5,CRKL,ATM,PIK3R4,EP300,FGF2,SOS1,CREB5,PIK3R2,MAPK1,PLCG1,MAP2K6,HRAS,RAC1	2.09019e-08
IL-17 Signaling	0.374	GSK3B,MAPK14,ATF2,AKT1,PIK3C2A,IRS1,MAP2K1,PIK3R1,IL6,GAB1,PIK3CB,RAP1A,PIK3CD,FRS2,GRB2,RAP2B,KRAS,IRS2,TRAF3IP2,JAK2,RRAS2,ATM,PIK3R4,MAP3K14,NRAS,MMP3,MAP2K4,PIK3R2,PTGS2,RALA,RAP1B,MAPK1,MAP2K6,HRAS	2.09019e-08
Regulation of eIF4 and p70S6K Signaling	0.306	EIF4EBP2,SOS2,PIK3C2A,MAP2K1,PIK3CB,RAP1A,PPP2R5C,PIK3CD,FRS2,PPP2CB,PAIP2,PIK3R4,PABPC1,EIF1,EIF4G2,AGO4,NRAS,PIK3R2,RAP1B,ITGA4,ITGA5,EIF2S1,MAPK14,AKT1,ITGA3,RPS27,ITGA2,IRS1,EIF4A2,PIK3R1,GAB1,EIF2S2,RPS15A,GRB2,RAP2B,RPS21,EIF4G1,KRAS,IRS2,RRAS2,ATM,PPP2R2A,SOS1,RALA,MAPK1,AGO3,EIF4E,HRAS,SHC1	2.55156e-08
Role of JAK1 and JAK3 in γc Cytokine Signaling	0.4	IL15,PIK3C2A,SOCS3,IRS1,PIK3R1,GAB1,PIK3CB,RAP1A,STAT3,PIK3CD,STAT1,FRS2,GRB2,RAP2B,KRAS,IRS2,JAK2,RRAS2,ATM,PIK3R4,NRAS,PIK3R2,PTK2B,RALA,RAP1B,MAPK1,SOCS1,STAT5B,HRAS,SHC1	2.59091e-08
CCR3 Signaling in Eosinophils	0.326	GNAI1,MAPK14,CALM1 (includes others),PIK3C2A,LIMK1,IRS1,MAP2K1,PIK3R1,GAB1,PIK3CB,RAP1A,PAK3,GNAI2,PIK3CD,FRS2,GRB2,ROCK1,ITPR1,RAP2B,PRKCI,PLCB1,KRAS,IRS2,LIMK2,RRAS2,PRKD3,PPP1R12A,ATM,PIK3R4,PAK1,CAMK4,PRKCD,NRAS,GNAS,PIK3R2,RALA,RAP1B,GNG12,MAPK1,PPP1CB,PAK4,HRAS,RAC1	2.75502e-08
UVA-Induced MAPK Signaling	0.345	MAPK14,PIK3C2A,IRS1,PARP8,PIK3R1,GAB1,PIK3CB,RAP1A,RPS6KA6,FOS,RPS6KA5,PIK3CD,STAT1,FRS2,TNKS2,GRB2,RAP2B,RPS6KA4,PLCB1,PARP16,KRAS,EGFR,IRS2,RRAS2,PARP4,ATM,RPS6KA3,PIK3R4,PARP1,NRAS,MAP2K4,PIK3R2,RALA,RAP1B,MAPK1,PLCG1,PLCL2,HRAS	3.26246e-08
Growth Hormone Signaling	0.381	SOCS5,PIK3C2A,SOCS3,IRS1,PIK3R1,GAB1,PIK3CB,RPS6KA6,FOS,RPS6KA5,SOCS7,STAT3,PIK3CD,STAT1,FRS2,GRB2,PRKCI,RPS6KA4,IRS2,JAK2,PRKD3,ATM,RPS6KA3,PIK3R4,IGF1R,PRKCD,PIK3R2,MAPK1,PLCG1,SOCS1,SOCS6,STAT5B	3.26246e-08
BMP signaling pathway	0.388	MAPK14,ATF2,CREB1,PITX2,PRKAG2,MAP2K1,SMAD4,PRKACB,RAP1A,SMAD7,GRB2,CREBBP,RAP2B,KRAS,RRAS2,CAMK4,SOS1,SMAD9,BMPR1A,BMPR2,NRAS,MAP2K4,SMAD5,SMAD1,BMP1,RALA,RAP1B,ZNF423,MAPK1,HRAS,RUNX2	3.4697e-08
Bladder Cancer Signaling	0.366	MMP9,MMP2,MMP12,CDKN2A,MAP2K1,THBS1,RAP1A,RPS6KA5,CDKN1A,SIN3A,RAP2B,MMP15,KRAS,EGFR,CDK4,RRAS2,DAPK1,VEGFA,FGF2,MMP13,PDGFC,NRAS,MMP3,MYC,CCND1,RALA,RAP1B,MAPK1,MDM2,RB1,HRAS,MMP1,MMP24,MMP14	3.7485e-08
NF-κB Activation by Viruses	0.366	AKT1,PIK3C2A,ITGA3,ITGA2,IRS1,PIK3R1,GAB1,PIK3CB,RAP1A,PIK3CD,FRS2,GRB2,ITGB3,RAP2B,PRKCI,KRAS,CHUK,IRS2,RRAS2,PRKD3,ATM,PIK3R4,ITGA6,MAP3K14,IKBKB,PRKCD,NRAS,PIK3R2,RALA,RAP1B,MAPK1,ITGA4,HRAS,ITGA5	3.7485e-08
mTOR Signaling	0.282	PIK3C2A,PRKAA1,PRKAG2,PIK3CB,RAP1A,PPP2R5C,RPS6KA5,PIK3CD,FRS2,PPP2CB,RHOT1,RND3,RPS6KA4,PRKD3,VEGFA,PIK3R4,DDIT4,INSR,EIF4G2,PDGFC,PRKCD,NRAS,PIK3R2,RHOB,RAP1B,AKT1,RPS27,RHOD,RICTOR,FKBP1A,IRS1,RHOQ,EIF4A2,PIK3R1,GAB1,RPS6KA6,RPS15A,GRB2,RAP2B,PRKCI,DGKZ,RPS21,EIF4G1,FNBP1,KRAS,IRS2,RRAS2,ATM,RPS6KA3,PPP2R2A,HIF1A,RALA,MAPK1,RHEB,EIF4E,HRAS,RAC1	4.08014e-08
Regulation of IL-2 Expression in Activated and Anergic T Lymphocytes	0.376	MAP2K7,SOS2,CALM1 (includes others),TOB1,MAP2K1,SMAD4,RAP1A,FOS,FYN,GRB2,NFAT5,RAP2B,TGFBR1,KRAS,CHUK,RRAS2,SMAD2,PPP3CB,IKBKB,CAMK4,PPP3CA,SOS1,NRAS,TGFBR2,PPP3R1,MAP2K4,RALA,RAP1B,MAPK1,PLCG1,HRAS,RAC1	4.44137e-08
TR/RXR Activation	0.357	PFKP,NCOR2,NCOA4,AKT1,PIK3C2A,PDE3B,THRA,IRS1,BCL3,PIK3R1,GAB1,PIK3CB,NCOA3,LDLR,PIK3CD,FRS2,NCOA6,GRB2,RXRA,IRS2,NCOA1,ATM,ADRB1,PIK3R4,EP300,RXRB,CAMK4,FGA,NRGN,PIK3R2,HIF1A,ME1,MDM2,ACACA,THRB	4.51213e-08
P2Y Purigenic Receptor Signaling Pathway	0.317	GNAI1,ATF2,AKT1,CREB1,PIK3C2A,ADCY6,IRS1,PRKAG2,MAP2K1,PIK3R1,GAB1,PRKACB,PIK3CB,RAP1A,FOS,GNAI2,PIK3CD,ADCY3,FRS2,GRB2,ITGB3,CREBBP,RAP2B,PRKCI,PLCB1,KRAS,IRS2,RRAS2,PRKD3,ATM,PIK3R4,EP300,PRKCD,NRAS,MYC,CREB5,PIK3R2,RALA,RAP1B,GNG12,MAPK1,PLCG1,PLCL2,HRAS	4.55174e-08
Fc Epsilon RI Signaling	0.328	MAP2K7,IL3,SOS2,MAPK14,AKT1,PIK3C2A,IRS1,INPPL1,MAP2K1,PIK3R1,GAB1,PIK3CB,RAP1A,INPP5B,FYN,PIK3CD,TNF,FRS2,GRB2,RAP2B,PRKCI,SYNJ1,KRAS,IRS2,RRAS2,PRKD3,ATM,PIK3R4,SOS1,PRKCD,NRAS,MAP2K4,PIK3R2,RALA,RAP1B,MAPK1,PLCG1,MAP2K6,HRAS,RAC1,LYN	4.55174e-08
Human Embryonic Stem Cell Pluripotency	0.314	GSK3B,AKT1,PIK3C2A,WNT5A,AXIN1,IRS1,SMAD4,PIK3R1,GAB1,FZD7,PIK3CB,APC,INHBA,SMAD7,PIK3CD,FZD1,FRS2,GRB2,TGFBR1,TCF7L2,SOX2,FOXO1,NANOG,IRS2,CTNNB1,SMAD2,LEF1,ATM,TCF4,PIK3R4,FGF2,PDGFC,BMPR1A,BMPR2,TGFBR2,GNAS,PIK3R2,SMAD5,SMAD1,BMP1,POU5F1,PDGFA,ACVR1,WNT10B	5.82248e-08
Apoptosis Signaling	0.358	BIRC2,MAP2K7,MCL1,BCL2L11,MAP2K1,RAP1A,TNF,DFFB,ROCK1,RAP2B,CASP7,KRAS,MAP4K4,CHUK,MAP3K5,RRAS2,MAP3K14,IKBKB,BAK1,PARP1,NRAS,MAP2K4,BIRC6,BCL2,RALA,RAP1B,MAPK1,PLCG1,BAX,FAS,BID,HRAS,CASP8,SPTAN1	6.79296e-08
PKCθ Signaling in T Lymphocytes	0.3	POU2F1,SOS2,PIK3C2A,CAMK2D,IRS1,PIK3R1,GAB1,PIK3CB,RAP1A,MAP3K13,FOS,FYN,PIK3CD,FRS2,CACNA2D3,GRB2,NFAT5,RAP2B,MAP3K3,KRAS,CHUK,IRS2,MAP3K5,RRAS2,ATM,PIK3R4,MAP3K14,MAP3K12,PPP3CB,IKBKB,PPP3CA,CACNA1A,SOS1,MAP3K9,NRAS,HLA-A,PPP3R1,MAP2K4,MAP3K2,PIK3R2,RALA,RAP1B,MAPK1,PLCG1,HLA-B,MAP3K4,HRAS,RAC1	6.90293e-08
RhoGDI Signaling	0.29	CDH2,CDC42,LIMK1,ACTA2,ARPC1B,PAK3,ARPC5,ARHGEF6,ACTG1,ACTB,PIP5K1A,RHOT1,RND3,ESR1,ARHGEF3,SRC,EZR,ARPC2,RHOB,GNG12,ITGA4,ARHGEF9,ARHGAP12,ITGA5,GNAI1,ACTR2,ITGA3,RHOD,ITGA2,ARHGEF12,RHOQ,ARPC5L,WASF1,ARHGEF5,GNAI2,ROCK1,CREBBP,DGKZ,CDH11,FNBP1,LIMK2,PPP1R12A,PAK1,EP300,PPP1R12C,ACTR3,CD44,MYL6,GNAS,PAK4,RAC1	8.83136e-08
T Cell Receptor Signaling	0.333	SOS2,CALM1 (includes others),PIK3C2A,IRS1,MAP2K1,PIK3R1,GAB1,PIK3CB,RAP1A,FOS,FYN,PIK3CD,FRS2,GRB2,NFAT5,RAP2B,KRAS,CHUK,IRS2,RRAS2,ATM,PIK3R4,PPP3CB,IKBKB,CAMK4,PPP3CA,SOS1,NRAS,PPP3R1,MAP2K4,PIK3R2,RALA,RAP1B,MAPK1,PLCG1,RASA1,HRAS,RAC1	9.18424e-08
Fcγ Receptor-mediated Phagocytosis in Macrophages and Monocytes	0.359	RAB11A,CDC42,PTEN,ACTR2,AKT1,ACTA2,ARPC5L,PIK3R1,ARPC1B,ARPC5,FYN,VAMP3,ACTG1,ACTB,PIP5K1A,PRKCI,SRC,PRKD3,VASP,PAK1,EZR,ACTR3,ARPC2,PRKCD,MYO5A,PIK3R2,PTK2B,MAPK1,PLCG1,YES1,ARF6,RAC1,LYN	1.00018e-07
Cdc42 Signaling	0.318	GSK3B,MAPK14,CDC42,ATF2,ACTR2,ITGA3,ITGA2,LIMK1,WIPF1,ARPC5L,ARPC1B,APC,EXOC6,PAK3,FOS,ARPC5,IQGAP3,ARHGEF6,CLIP1,PRKCI,IQGAP2,SRC,LIMK2,PPP1R12A,PAK1,FNBP1L,HLA-G,ACTR3,ARPC2,MYL6,HLA-A,MAP2K4,RALA,MAPK1,PPP1CB,ITGA4,HLA-C,HLA-B,RASA1,PAK4,ITGA5	1.19436e-07
Factors Promoting Cardiogenesis in Vertebrates	0.36	GSK3B,MAPK14,LRP5,ATF2,AXIN1,ACVR2A,SMAD4,FZD7,APC,FZD1,CCNE1,PRKCI,TGFBR1,TCF7L2,CDC6,CCNE2,PRKD3,CTNNB1,SMAD2,LEF1,TGFBR3,TCF4,MEF2C,SMAD9,BMPR1A,BMPR2,PRKCD,TGFBR2,SMAD5,SMAD1,BMP1,ACVR1	1.48356e-07
SPINK1 General Cancer Pathway	0.389	MT2A,AKT1,PIK3C2A,IRS1,MAP2K1,PIK3R1,IL6,GAB1,PIK3CB,RAP1A,STAT3,PIK3CD,FRS2,GRB2,RAP2B,KRAS,EGFR,IRS2,JAK2,RRAS2,ATM,PIK3R4,NRAS,PIK3R2,RALA,RAP1B,MAPK1,HRAS	1.48356e-07
PPAR Signaling	0.347	NCOR2,SOS2,MAP2K1,PPARG,RAP1A,FOS,TNF,GRB2,RXRA,IL1RAP,CREBBP,RAP2B,NRIP1,KRAS,MAP4K4,CHUK,NCOA1,RRAS2,HSP90B1,MAP3K14,EP300,INSR,IKBKB,SOS1,PDGFC,NRAS,PTGS2,RALA,RAP1B,MAPK1,STAT5B,PDGFA,HRAS,SHC1	1.54319e-07
Thyroid Cancer Signaling	0.467	CXCL12,KRAS,RRAS2,CTNNB1,LEF1,TCF4,RXRB,MAP2K1,PPARG,RAP1A,NRAS,MYC,CCND1,RALA,RAP1B,RXRA,MAPK1,RAP2B,TCF7L2,HRAS,SHC1	1.68094e-07
VEGF Family Ligand-Receptor Interactions	0.351	SOS2,AKT1,PIK3C2A,NRP2,IRS1,MAP2K1,PIK3R1,GAB1,PIK3CB,RAP1A,FOS,PIK3CD,FRS2,GRB2,RAP2B,PRKCI,KRAS,IRS2,RRAS2,PRKD3,VEGFA,ATM,PIK3R4,SOS1,PRKCD,NRAS,PIK3R2,RALA,RAP1B,MAPK1,PLCG1,HRAS,SHC1	1.74866e-07
Agrin Interactions at Neuromuscular Junction	0.384	CDC42,ITGA3,ITGA2,ACTA2,RAP1A,PAK3,ARHGEF6,ACTG1,ACTB,ITGB3,RAP2B,KRAS,EGFR,SRC,RRAS2,PAK1,ITGA6,NRAS,MAP2K4,RALA,RAP1B,MAPK1,ITGA4,PAK4,DAG1,HRAS,ITGA5,RAC1	2.04115e-07
Regulation of Actin-based Motility by Rho	0.36	CDC42,ACTR2,ITGA3,RHOD,ITGA2,LIMK1,WIPF1,RHOQ,ACTA2,ARPC5L,ARPC1B,WASF1,PAK3,ARPC5,ACTB,PIP5K1A,RHOT1,ROCK1,RND3,FNBP1,PPP1R12A,PAK1,ACTR3,ARPC2,MYL6,RHOB,PPP1CB,ITGA4,PAK4,ITGA5,RAC1	2.17302e-07
Regulation of Cellular Mechanics by Calpain Protease	0.41	ITGA3,ITGA2,RAP1A,CCNE1,GRB2,RAP2B,CDK6,KRAS,EGFR,SRC,CDK4,RRAS2,EZR,ACTN1,NRAS,CDKN1B,CCND1,RALA,RAP1B,MAPK1,ITGA4,CCNA2,RB1,HRAS,ITGA5	2.20939e-07
Role of NFAT in Regulation of the Immune Response	0.278	SOS2,PIK3C2A,MAP2K1,PIK3CB,RAP1A,FOS,CSNK1D,PIK3CD,FRS2,ITPR1,PIK3R4,IKBKB,NRAS,XPO1,PPP3R1,PIK3R2,RAP1B,GNG12,HLA-B,LYN,GNAI1,GSK3B,ATF2,AKT1,CALM1 (includes others),IRS1,PIK3R1,GAB1,GNAI2,FYN,CSNK1G3,GRB2,NFAT5,RAP2B,MEF2D,PLCB1,KRAS,CHUK,IRS2,RRAS2,ATM,PPP3CB,CAMK4,PPP3CA,SOS1,MEF2C,GNAS,HLA-A,RALA,MAPK1,PLCG1,HRAS	2.63935e-07
3-phosphoinositide Degradation	0.296	DUSP10,NUDT1,MTMR4,PPP1CC,PTEN,PPP1R8,MTMR9,MTMR14,SOCS3,DUSP11,PPP4R1,INPPL1,MTM1,WBP11,INPP5B,DUSP1,DUSP14,PPP4C,SACM1L,PTPN13,MTMR6,SYNJ1,PXYLP1,SGPP1,MTMR1,PPP1R12A,PPP1CA,SET,PPP1R12C,PAWR,PPP3CA,PTPN23,DUSP2,MINPP1,PTPRJ,ALPL,DUSP5,PIP4P1,PPM1H,RNGTT,EYA4,PPP1R13B,HACD2,RASA1,CDC25B	2.68373e-07
Cell Cycle: G2/M DNA Damage Checkpoint Regulation	0.44	KAT2B,YWHAQ,SFN,PPM1D,AURKA,ATM,EP300,TRIP12,CDKN2A,YWHAE,WEE1,TOP2B,SKP2,CDKN1A,MDM2,GADD45A,CKS2,HIPK2,YWHAZ,YWHAB,CDC25B,CHEK1	2.92415e-07
UVB-Induced MAPK Signaling	0.394	MAPK14,AKT1,PIK3C2A,IRS1,MAP2K1,PIK3R1,GAB1,PIK3CB,FOS,RPS6KA5,PIK3CD,FRS2,GRB2,PRKCI,EGFR,IRS2,PRKD3,ATM,RPS6KA3,PIK3R4,H3F3A/H3F3B,PRKCD,MAP2K4,PIK3R2,MAPK1,EIF4E	3.04282e-07
Angiopoietin Signaling	0.361	AKT1,PIK3C2A,IRS1,PIK3R1,GAB1,PIK3CB,RAP1A,PAK3,PIK3CD,FRS2,GRB2,RAP2B,FOXO1,KRAS,CHUK,IRS2,RRAS2,ATM,PIK3R4,PAK1,IKBKB,SOS1,NRAS,PIK3R2,RALA,RAP1B,RASA1,PAK4,STAT5B,HRAS	3.16643e-07
Tight Junction Signaling	0.283	F11R,CDC42,PTEN,CASK,TJP1,AKT1,AFDN,CPSF3,MPP5,YBX3,MPDZ,STX16,PRKAG2,ACTA2,PRKACB,PPP2R5C,FOS,CSTF3,EPB41,MYH4,VAMP3,ACTG1,CPSF4,TNF,ACTB,PPP2CB,PRKCI,TGFBR1,SAFB,GOSR2,CDK4,CTNNB1,VASP,TJP2,MYH10,NSF,CPSF6,PPP2R2A,RAB13,MYL6,TGFBR2,CLDN11,NAPG,VTI1B,VAPA,RAC1,SPTAN1	5.99625e-07
PI3K Signaling in B Lymphocytes	0.303	ATF2,PTEN,AKT1,CREB1,CALM1 (includes others),CAMK2D,IRS1,MAP2K1,PIK3R1,PIK3CB,RAP1A,TLR4,FOS,FYN,PIK3CD,ITPR1,NFAT5,RAP2B,PRKCI,PLCB1,KRAS,CHUK,IRS2,RRAS2,ATF1,PPP3CB,IKBKB,CAMK4,PPP3CA,NRAS,PPP3R1,PIK3R2,RALA,RAP1B,MAPK1,PLCG1,PLCL2,HRAS,RAC1,LYN	6.64587e-07
Ephrin A Signaling	0.4	CDC42,IRS2,PIK3C2A,ATM,PIK3R4,PAK1,LIMK1,IRS1,EFNA5,PIK3R1,EPHA2,EPHA7,GAB1,PIK3CB,EPHA4,FYN,PIK3CD,PIK3R2,FRS2,GRB2,ROCK1,EFNA1,EFNA3,RAC1	6.64587e-07
HIPPO signaling	0.349	PPP1CC,YWHAQ,FRMD6,SMAD4,YWHAE,DLG5,PPP2R5C,CSNK1D,ITCH,SKP2,PPP2CB,YWHAB,DLG2,AMOT,SFN,DLG1,PPP1R12A,SMAD2,PPP1CA,TJP2,WWC1,CD44,PPP2R2A,SMAD5,SMAD1,PPP1CB,SAV1,YWHAZ,CRB1,STK4	7.58423e-07
Hepatic Fibrosis / Hepatic Stellate Cell Activation	0.273	COL7A1,EDNRA,MMP2,COL5A3,CTGF,COL1A1,ACTA2,SMAD4,TLR4,TGFBR1,EGFR,COL4A1,LAMA1,VEGFA,SMAD2,COL21A1,COL1A2,FGF2,COL5A1,PDGFC,IGF1R,TGFBR2,COL4A2,SERPINE1,BAX,FAS,MMP1,MMP9,IFNG,IFNAR2,KLF12,IL6,COL9A3,SMAD7,MYH4,STAT1,TNF,ECE1,MET,IL1RAP,COL15A1,COL3A1,COL4A5,MYH10,MMP13,MYL6,BCL2,CSF1,COL2A1,PDGFA	8.07771e-07
AMPK Signaling	0.26	PFKP,KAT2B,PPM1D,PIK3C2A,PRKAA1,SMARCA4,PRKAG2,PRKACB,SMARCD2,PIK3CB,PPP2R5C,PIK3CD,ACTB,FRS2,PPP2CB,CHRNA5,SRC,PIK3R4,INSR,HLTF,CREB5,PIK3R2,GYS1,PFKFB4,CCND1,ACACA,ARID1A,RAB11A,MAPK14,ATF2,AKT1,CREB1,CAB39,PFKFB3,HMGCR,SMARCA2,IRS1,RAB22A,PIK3R1,GAB1,SMARCC1,CDKN1A,GRB2,RAB1A,CREBBP,FOXO1,SIRT1,PPM1G,IRS2,ATM,ADRB1,EP300,PPP2R2A,GNAS,MAPK1,CCNA2	9.00907e-07
Antiproliferative Role of Somatostatin Receptor 2	0.359	PIK3C2A,IRS1,MAP2K1,PIK3R1,GAB1,PIK3CB,RAP1A,PIK3CD,FRS2,CDKN1A,GRB2,RAP2B,NPR2,KRAS,IRS2,SRC,RRAS2,ATM,PIK3R4,NPR3,NRAS,PIK3R2,CDKN1B,RALA,RAP1B,GNG12,MAPK1,HRAS	9.59591e-07
Sumoylation Pathway	0.333	RHOD,RHOQ,SMAD4,PCNA,FOS,PIAS4,SNCA,RHOT1,CREBBP,TDG,RND3,SIRT1,FNBP1,RCOR1,HDAC2,MAP3K5,SENP5,SP100,RANBP2,EP300,MYB,SERBP1,SP1,DAXX,MAP2K4,NR3C1,UBE2I,RHOB,DNMT3A,MDM2,FAS,ZNF217	9.76133e-07
Chemokine Signaling	0.365	GNAI1,CXCL12,MAPK14,CALM1 (includes others),LIMK1,CAMK2D,MAP2K1,RAP1A,FOS,CXCR4,GNAI2,RAP2B,PLCB1,KRAS,SRC,LIMK2,RRAS2,PPP1R12A,CAMK4,NRAS,PTK2B,RALA,RAP1B,MAPK1,PPP1CB,PLCG1,HRAS	1.0398e-06
Death Receptor Signaling	0.337	BIRC2,MAP2K7,LIMK1,ACTA2,PARP8,CRADD,TBK1,TNFRSF10B,ACTG1,TNF,ACTB,TNKS2,DFFB,ROCK1,CASP7,PARP16,TANK,MAP4K4,CHUK,MAP3K5,PARP4,MAP3K14,IKBKB,PARP1,DAXX,MAP2K4,BCL2,FAS,BID,CASP8,SPTAN1	1.13344e-06
Cell Cycle: G1/S Checkpoint Regulation	0.379	GSK3B,RBL2,CDKN2A,SMAD4,E2F3,GNL3,E2F8,SKP2,CCNE1,CDKN1A,SIN3A,CDK6,HDAC4,FOXO1,CCNE2,HDAC2,CDK4,CCND2,ATM,MYC,CDKN1B,CCND1,BMI1,MDM2,RB1	1.23557e-06
EIF2 Signaling	0.257	SOS2,PIK3C2A,TRIB3,MYCN,ACTA2,MAP2K1,PIK3CB,RAP1A,PIK3CD,ACTB,FRS2,VEGFA,PIK3R4,PABPC1,INSR,EIF1,EIF4G2,EIF5,AGO4,IGF1R,NRAS,MYC,PIK3R2,CCND1,RAP1B,PPP1CB,EIF2S1,GSK3B,PPP1CC,AKT1,RPS27,IRS1,EIF4A2,PIK3R1,GAB1,EIF2S2,RPS15A,GRB2,RAP2B,RPS21,EIF4G1,KRAS,IRS2,RRAS2,ATM,PPP1CA,RPL13,SOS1,BCL2,RALA,MAPK1,AGO3,EIF4E,HRAS,EIF2AK3,SHC1	1.41043e-06
Natural Killer Cell Signaling	0.302	SOS2,AKT1,PIK3C2A,IRS1,INPPL1,MAP2K1,PIK3R1,GAB1,PIK3CB,RAP1A,PAK3,INPP5B,FYN,PIK3CD,FRS2,GRB2,RAP2B,PRKCI,SYNJ1,KRAS,IRS2,RRAS2,PRKD3,ATM,PIK3R4,PAK1,SOS1,PRKCD,NRAS,PIK3R2,RALA,RAP1B,MAPK1,PLCG1,PAK4,HRAS,RAC1,SHC1	1.43498e-06
Caveolar-mediated Endocytosis Signaling	0.366	FLOT1,ITGA3,ITGA2,ACTA2,FLOT2,FYN,ACTG1,ACTB,ITGB3,EGFR,SRC,COPB2,ITGA6,RAB5A,INSR,ITGB8,HLA-A,MAP3K2,DNM2,CD55,ITGA4,HLA-C,HLA-B,ITGA5,ITGB4,ARCN1	1.52883e-06
CD28 Signaling in T Helper Cells	0.299	CDC42,ACTR2,AKT1,CALM1 (includes others),PIK3C2A,IRS1,ARPC5L,MAP2K1,PIK3R1,GAB1,PIK3CB,ARPC1B,FOS,ARPC5,FYN,PIK3CD,FRS2,GRB2,ITPR1,NFAT5,CHUK,IRS2,ATM,PIK3R4,PAK1,PPP3CB,IKBKB,CAMK4,PPP3CA,ACTR3,ARPC2,HLA-A,PPP3R1,MAP2K4,PIK3R2,PLCG1,HLA-B,RAC1	1.78601e-06
Adipogenesis pathway	0.295	KAT2B,AKT1,PAXIP1,WNT5A,RBBP7,PPARG,FZD7,LPIN1,FBXW7,FZD1,TNF,SAP30,SIN3A,HDAC4,FOXO1,SIRT1,HDAC2,TXNIP,CTNNB1,SAP18,FGF2,SETDB1,KLF3,SMAD9,BMPR1A,BMPR2,EZH2,CCNH,SMAD5,SMAD1,HIF1A,LPL,ZNF423,SOX9,KLF5,STAT5B,RB1,GTF2H1,WNT10B	1.81728e-06
CDK5 Signaling	0.317	PPP1CC,MAPK14,ADCY6,ITGA3,ITGA2,PRKAG2,MAP2K1,PRKACB,RAP1A,PPP2R5C,ADCY3,PPP2CB,MAPK7,FOSB,RAP2B,KRAS,LAMA1,RRAS2,PPP1R12A,ITGA6,PPP1CA,EGR1,CACNA1A,PPP2R2A,MAPK6,NRAS,GNAS,CDK5R1,RALA,RAP1B,MAPK1,PPP1CB,HRAS	2.22319e-06
D-myo-inositol (1,4,5,6)-Tetrakisphosphate Biosynthesis	0.29	DUSP10,NUDT1,MTMR4,PPP1CC,PTEN,PPP1R8,MTMR9,SOCS3,DUSP11,PPP4R1,WBP11,INPP5B,DUSP1,DUSP14,PPP4C,SACM1L,PTPN13,MTMR6,SYNJ1,PXYLP1,SGPP1,PPP1R12A,PPP1CA,SET,PPP1R12C,PAWR,PPP3CA,PTPN23,DUSP2,MINPP1,PTPRJ,ALPL,DUSP5,PPM1H,RNGTT,EYA4,PPP1R13B,HACD2,RASA1,CDC25B	2.2497e-06
D-myo-inositol (3,4,5,6)-tetrakisphosphate Biosynthesis	0.29	DUSP10,NUDT1,MTMR4,PPP1CC,PTEN,PPP1R8,MTMR9,SOCS3,DUSP11,PPP4R1,WBP11,INPP5B,DUSP1,DUSP14,PPP4C,SACM1L,PTPN13,MTMR6,SYNJ1,PXYLP1,SGPP1,PPP1R12A,PPP1CA,SET,PPP1R12C,PAWR,PPP3CA,PTPN23,DUSP2,MINPP1,PTPRJ,ALPL,DUSP5,PPM1H,RNGTT,EYA4,PPP1R13B,HACD2,RASA1,CDC25B	2.2497e-06
Salvage Pathways of Pyrimidine Ribonucleotides	0.326	NEK2,TTK,PRKAA1,HIPK1,LIMK1,ACVR2A,MAP2K1,DYRK1A,PAK3,CSNK1D,MAPK7,CDK6,CDK4,LIMK2,DAPK1,PAK1,CDK8,MAP3K9,MAPK6,PRKX,UCK2,PRKCD,GRK5,MAP2K4,SGK1,PIM1,PRPF4B,MAPK1,CDK18,MAP2K6,CDADC1	2.39727e-06
Neuroinflammation Signaling Pathway	0.233	BIRC2,GJB1,PIK3C2A,GABBR1,TIRAP,PIK3CB,TLR4,FOS,SNCA,PIK3CD,FZD1,FRS2,TGFBR1,BACE1,JAK2,CTNNB1,PIK3R4,IKBKB,APP,S100B,MAPK6,BMPR2,MMP3,TGFBR2,CREB5,PPP3R1,PIK3R2,BIRC6,HLA-C,HLA-B,FAS,ACVR1,GSK3B,CXCL12,MAPK14,ATF2,MMP9,AKT1,CREB1,IFNG,IRS1,ACVR2A,PIK3R1,IL6,GAB1,APH1A,TBK1,STAT1,TNF,GRB2,MAPK7,CREBBP,NFAT5,CHUK,IRS2,ATM,TGFBR3,EP300,PPP3CB,PPP3CA,HLA-A,MAP2K4,BCL2,PTGS2,MAPK1,PLCG1,IFNB1,CASP8,G…	3.14286e-06
CD40 Signaling	0.346	MAP2K7,MAPK14,PIK3C2A,IRS1,MAP2K1,PIK3R1,GAB1,PIK3CB,FOS,STAT3,PIK3CD,FRS2,GRB2,TANK,CHUK,IRS2,ATM,ATF1,PIK3R4,MAP3K14,IKBKB,TNFAIP3,MAP2K4,PIK3R2,PTGS2,MAPK1,MAP2K6	3.273e-06
D-myo-inositol-5-phosphate Metabolism	0.276	DUSP10,NUDT1,MTMR4,PPP1CC,PTEN,PPP1R8,MTMR9,SOCS3,DUSP11,PPP4R1,WBP11,INPP5B,DUSP1,DUSP14,PPP4C,SACM1L,PTPN13,MTMR6,SYNJ1,PXYLP1,PLCB1,SGPP1,PPP1R12A,PPP1CA,SET,PPP1R12C,PAWR,PPP3CA,PTPN23,DUSP2,MINPP1,PTPRJ,ALPL,DUSP5,PIP4P1,PPM1H,RNGTT,EYA4,PLCG1,PPP1R13B,HACD2,RASA1,CDC25B	3.82454e-06
Gα12/13 Signaling	0.284	CDH2,MAP2K7,CDC42,AKT1,PIK3C2A,IRS1,MAP2K1,PIK3R1,GAB1,PIK3CB,RAP1A,PIK3CD,FRS2,GRB2,MAPK7,ROCK1,RAP2B,MEF2D,CDH11,KRAS,CHUK,IRS2,SRC,MAP3K5,RRAS2,CTNNB1,ATM,PIK3R4,IKBKB,MEF2C,MYL6,NRAS,MAP2K4,PIK3R2,PTK2B,RALA,RAP1B,MAPK1,RASA1,HRAS	3.98313e-06
Aldosterone Signaling in Epithelial Cells	0.269	ASIC1,SOS2,DNAJA1,DNAJC13,PIK3C2A,HSPA12A,HSPD1,IRS1,MAP2K1,PIK3R1,GAB1,PIK3CB,PIK3CD,DUSP1,HSPA8,FRS2,PIP5K1A,GRB2,ITPR1,PRKCI,DNAJB6,SACS,PLCB1,KRAS,IRS2,DNAJB1,PRKD3,ATM,HSP90B1,PIK3R4,SOS1,DNAJC8,PRKCD,HSPA4,NEDD4,PIK3R2,SGK1,MAPK1,DNAJB11,PLCG1,DNAJB4,PLCL2,HSPH1,DNAJC12,DNAJB9	4.24504e-06
Remodeling of Epithelial Adherens Junctions	0.364	SRC,ACTR2,CTNNB1,MAPRE1,RAB5A,TUBG1,ACTN1,ACTA2,ARPC5L,ACTR3,ARPC1B,APC,ARPC2,ARPC5,MAPRE2,CLIP1,ACTG1,ACTB,DNM2,TUBB2B,RALA,MET,ARF6,DNM3	4.52434e-06
Nitric Oxide Signaling in the Cardiovascular System	0.306	AKT1,CALM1 (includes others),PIK3C2A,PRKAA1,PDE3B,IRS1,PRKAG2,MAP2K1,PIK3R1,GAB1,PRKACB,PIK3CB,PIK3CD,FRS2,GRB2,ITPR1,PRKCI,IRS2,SLC7A1,PRKD3,VEGFA,ATM,HSP90B1,ADRB1,PIK3R4,CAMK4,ATP2A2,CACNA1A,PDGFC,PRKCD,PIK3R2,MAPK1,RYR2	5.41051e-06
Leptin Signaling in Obesity	0.329	AKT1,PIK3C2A,SOCS3,ADCY6,PDE3B,IRS1,PRKAG2,MAP2K1,PIK3R1,GAB1,PRKACB,PIK3CB,STAT3,PIK3CD,ADCY3,FRS2,GRB2,PDE3A,FOXO1,PLCB1,IRS2,JAK2,ATM,PIK3R4,PIK3R2,MAPK1,PLCG1,PLCL2	6.14671e-06
Ceramide Signaling	0.313	AKT1,PIK3C2A,IRS1,MAP2K1,PIK3R1,GAB1,PIK3CB,NSMAF,RAP1A,PPP2R5C,FOS,PIK3CD,TNF,SPHK2,FRS2,GRB2,PPP2CB,RAP2B,KRAS,IRS2,RRAS2,ATM,PIK3R4,PPP2R2A,NRAS,MAP2K4,PIK3R2,BCL2,RALA,RAP1B,HRAS	6.14671e-06
Acute Phase Response Signaling	0.263	MAP2K7,SOS2,MAPK14,SOCS5,AKT1,SOCS3,MAP2K1,PIK3R1,IL6,PIK3CB,RAP1A,FGG,FOS,SOCS7,STAT3,PIK3CD,TNF,GRB2,IL1RAP,RAP2B,KRAS,CHUK,MAP3K5,JAK2,RRAS2,TCF4,MAP3K14,IKBKB,FGA,SOS1,NRAS,MAP2K4,PIK3R2,NR3C1,FGB,RALA,RAP1B,MAPK1,SOCS1,SERPINE1,SOCS6,AHSG,C1S,MAP2K6,HRAS,SHC1	6.70444e-06
G-Protein Coupled Receptor Signaling	0.232	SOS2,PIK3C2A,ADCY6,GABBR1,PRKAG2,MAP2K1,PRKACB,PIK3CB,RAP1A,STAT3,PIK3CD,ADCY3,FRS2,PDE3A,DUSP4,SRC,PIK3R4,RAP1GAP,IKBKB,PTGER4,NPR3,NRAS,CREB5,RGS14,PIK3R2,PTK2B,RAP1B,GNAI1,ATF2,AKT1,CREB1,PDE4A,PDE3B,CAMK2D,IRS1,PDE4B,PIK3R1,GAB1,RAPGEF3,GNAI2,FYN,PDE7A,DUSP1,PDE7B,GRB2,CREBBP,RAP2B,PLCB1,KRAS,CHUK,IRS2,RRAS2,ATM,ADRB1,EP300,CAMK4,SOS1,ADORA2B,PDE8A,GNAS,RALA,MAPK1,RASA1,HRAS,SHC1	7.65765e-06
Cancer Drug Resistance By Drug Efflux	0.382	KRAS,PTEN,AKT1,RRAS2,PDK1,ABCC10,MAP2K1,PIK3R1,PIK3CB,RAP1A,NRAS,PIK3CD,PIK3R2,PTGS2,RALA,RAP1B,MAPK1,MDM2,RAP2B,HRAS,FOXO1	7.97697e-06
IL-17A Signaling in Airway Cells	0.333	GSK3B,MAPK14,PTEN,AKT1,PIK3C2A,IRS1,MAP2K1,PIK3R1,IL6,GAB1,PIK3CB,CXCL6,STAT3,PIK3CD,FRS2,GRB2,CHUK,IRS2,TRAF3IP2,JAK2,ATM,PIK3R4,IKBKB,MAP2K4,PIK3R2,MAPK1	1.09545e-05
CREB Signaling in Neurons	0.245	GTF2B,SOS2,PIK3C2A,ADCY6,PRKAG2,MAP2K1,PRKACB,PIK3CB,RAP1A,PIK3CD,ADCY3,FRS2,ITPR1,PRKD3,PIK3R4,PRKCD,NRAS,CREB5,PIK3R2,RAP1B,GNG12,GNAI1,ATF2,AKT1,CREB1,CALM1 (includes others),CAMK2D,IRS1,PIK3R1,GAB1,GNAI2,CACNA2D3,GRB2,CREBBP,RAP2B,PRKCI,PLCB1,KRAS,IRS2,RRAS2,ATM,EP300,CAMK4,CACNA1A,SOS1,GNAS,RALA,MAPK1,PLCG1,PLCL2,POLR2G,HRAS,SHC1	1.11522e-05
ATM Signaling	0.309	PPP1CC,MAPK14,ATF2,PPM1D,RNF168,CREB1,CBX5,GADD45B,PPP2R5C,TOPBP1,CDKN1A,PPP2CB,CREBBP,HERC2,TLK2,CBX1,ATM,ATF1,KAT5,EP300,TLK1,SMC2,PPP2R2A,RBBP8,CREB5,MAP2K4,MDM2,GADD45A,BID,CHEK1	1.16182e-05
Docosahexaenoic Acid (DHA) Signaling	0.385	GSK3B,IRS2,AKT1,PIK3C2A,ATM,PIK3R4,IRS1,APP,PIK3R1,GAB1,PIK3CB,PIK3CD,PIK3R2,PNPLA2,BCL2,FRS2,GRB2,BAX,BID,FOXO1	1.17688e-05
Semaphorin Signaling in Neurons	0.385	LIMK2,RHOD,PAK1,ARHGEF12,LIMK1,RHOQ,DPYSL2,PAK3,FYN,RHOB,SEMA3A,DPYSL3,MET,MAPK1,RHOT1,ROCK1,PAK4,RAC1,RND3,FNBP1	1.17688e-05
GADD45 Signaling	0.579	CCNE2,CDK4,CCND2,CCND1,ATM,CCNE1,CDKN1A,GADD45B,GADD45A,MAP3K4,PCNA	1.53591e-05
Synaptic Long Term Potentiation	0.285	PPP1CC,ATF2,CREB1,CALM1 (includes others),CAMK2D,PRKAG2,MAP2K1,PRKACB,RAP1A,RAPGEF3,ITPR1,CREBBP,RAP2B,PRKCI,PLCB1,KRAS,RRAS2,PRKD3,PPP1R12A,EP300,PPP1CA,PPP3CB,CAMK4,PPP3CA,PRKCD,NRAS,CREB5,PPP3R1,RALA,RAP1B,MAPK1,PPP1CB,PLCG1,PLCL2,HRAS	1.53591e-05
Endothelin-1 Signaling	0.25	GNAI1,MAPK14,EDNRA,PAFAH1B1,PIK3C2A,ADCY6,IRS1,PIK3R1,GAB1,PIK3CB,RAP1A,FOS,GNAI2,PIK3CD,ADCY3,FRS2,ECE1,GRB2,MAPK7,ITPR1,RAP2B,PRKCI,CASP7,PLCB1,KRAS,IRS2,SRC,RRAS2,PRKD3,ATM,PIK3R4,SOS1,MAPK6,PRKCD,NRAS,MYC,GNAS,PIK3R2,PTGS2,RALA,RAP1B,MAPK1,PLCG1,ABHD3,PLCL2,HRAS,SHC1,CASP8	1.75469e-05
IL-9 Signaling	0.4	IRS2,PIK3C2A,SOCS3,ATM,PIK3R4,IRS1,BCL3,PIK3R1,GAB1,PIK3CB,STAT3,PIK3CD,STAT1,TNF,PIK3R2,FRS2,GRB2,STAT5B	1.82829e-05
Antiproliferative Role of TOB in T Cell Signaling	0.5	CCNE2,TOB1,SMAD2,PABPC1,SMAD4,TGFBR2,CDKN1B,SKP2,CCNE1,MAPK1,CCNA2,TGFBR1,RB1	1.85253e-05
Estrogen-mediated S-phase Entry	0.5	CCNE2,CDK4,E2F3,MYC,E2F8,CDKN1B,SKP2,CCND1,CCNE1,CDKN1A,CCNA2,RB1,ESR1	1.85253e-05
FcγRIIB Signaling in B Lymphocytes	0.318	AKT1,PIK3C2A,IRS1,PIK3R1,GAB1,PIK3CB,RAP1A,PIK3CD,FRS2,CACNA2D3,GRB2,RAP2B,KRAS,IRS2,RRAS2,ATM,PIK3R4,CACNA1A,SOS1,NRAS,MAP2K4,PIK3R2,RALA,RAP1B,HRAS,SHC1,LYN	1.88644e-05
Role of MAPK Signaling in the Pathogenesis of Influenza	0.329	MAP2K7,MAPK14,ATF2,PAFAH1B1,AKT1,IFNG,MAP2K1,RAP1A,TNF,RAP2B,KRAS,MAP3K5,RRAS2,NRAS,MAP2K4,BCL2,PTGS2,RALA,RAP1B,MAPK1,ABHD3,BAX,MAP2K6,IFNB1,HRAS	2.05839e-05
Corticotropin Releasing Hormone Signaling	0.274	GNAI1,MAPK14,ATF2,CREB1,CALM1 (includes others),ADCY6,PTCH1,PRKAG2,MAP2K1,PRKACB,RAP1A,FOS,ARPC5,GNAI2,ADCY3,CACNA2D3,ITPR1,CREBBP,PRKCI,MEF2D,NPR2,PRKD3,VEGFA,EP300,GLI3,GLI2,CAMK4,CACNA1A,MEF2C,NPR3,PRKCD,GNAS,CREB5,PTGS2,RAP1B,MAPK1,PLCG1	2.09617e-05
G Beta Gamma Signaling	0.283	GNAI1,SOS2,CDC42,AKT1,PRKAG2,PRKACB,RAP1A,GNAI2,ARHGEF6,CACNA2D3,GRB2,RAP2B,PRKCI,KRAS,HBEGF,EGFR,SRC,RRAS2,PRKD3,PAK1,CACNA1A,SOS1,PRKCD,NRAS,GNAS,CAV2,DNM2,RALA,RAP1B,GNG12,MAPK1,PLCG1,HRAS,SHC1	2.23529e-05
Role of p14/p19ARF in Tumor Suppression	0.405	IRS2,PIK3C2A,ATM,PIK3R4,CDKN2A,IRS1,PIK3R1,GAB1,PIK3CB,PIK3CD,PIK3R2,NPM3,FRS2,GRB2,MDM2,RB1,RAC1	2.61367e-05
Unfolded protein response	0.364	EDEM1,INSIG1,MAP2K7,MAP3K5,HSP90B1,PDIA6,SEL1L,PPARG,HSPA4,DNAJA2,HSPA8,BCL2,CEBPG,HSPH1,VCP,ERO1B,EIF2AK3,DNAJB9,P4HB,NFE2L2	2.9866e-05
RAN Signaling	0.588	KPNA1,XPO1,KPNA2,KPNA3,RANBP2,IPO5,KPNA4,KPNA6,KPNB1,TNPO1	3.25921e-05
CTLA4 Signaling in Cytotoxic T Lymphocytes	0.296	AP1S3,AP1S1,AKT1,PIK3C2A,IRS1,AP1S2,PIK3R1,GAB1,PIK3CB,PPP2R5C,FYN,PIK3CD,FRS2,GRB2,PPP2CB,AP1G1,IRS2,JAK2,ATM,CLTC,PIK3R4,PPP2R2A,HLA-A,PIK3R2,PLCG1,HLA-C,AP2A1,HLA-B,AP2M1	3.99081e-05
Sphingosine-1-phosphate Signaling	0.274	GNAI1,AKT1,PIK3C2A,ADCY6,RHOD,ASAH1,IRS1,RHOQ,PIK3R1,GAB1,PIK3CB,GNAI2,PIK3CD,ADCY3,FRS2,GRB2,RHOT1,RND3,CASP7,FNBP1,PLCB1,IRS2,ATM,PIK3R4,PDGFC,PIK3R2,PTK2B,RHOB,MAPK1,PLCG1,PLCL2,PDGFA,RAC1,CASP8	4.66677e-05
TNFR1 Signaling	0.375	BIRC2,TANK,CDC42,CHUK,MAP4K2,PAK1,MAP3K14,IKBKB,CRADD,PAK3,FOS,TNFAIP3,MAP2K4,TNF,PAK4,BID,CASP7,CASP8	4.97718e-05
Role of BRCA1 in DNA Damage Response	0.312	POU2F1,IFNG,RBL2,SMARCA2,BARD1,SMARCA4,SMARCD2,E2F3,SMARCC1,FANCF,TOPBP1,E2F8,STAT1,ACTB,CDKN1A,ATM,ATF1,HLTF,FANCM,RBBP8,FANCA,GADD45A,RB1,ARID1A,CHEK1	5.30832e-05
Type II Diabetes Mellitus Signaling	0.257	MAP2K7,SOCS5,AKT1,PIK3C2A,SOCS3,PRKAA1,IRS1,PRKAG2,PIK3R1,GAB1,PPARG,PIK3CB,NSMAF,SOCS7,ACSL1,PIK3CD,TNF,FRS2,CACNA2D3,GRB2,PRKCI,CHUK,IRS2,MAP3K5,PRKD3,ATM,PIK3R4,MAP3K14,INSR,IKBKB,CACNA1A,ACSL4,PRKCD,MAP2K4,PIK3R2,ACSL3,MAPK1,SOCS1,SOCS6	6.20787e-05
UVC-Induced MAPK Signaling	0.367	KRAS,EGFR,MAPK14,SRC,RRAS2,PRKD3,MAP2K1,RAP1A,FOS,PRKCD,NRAS,MAP2K4,RALA,RAP1B,MAPK1,RAP2B,PRKCI,HRAS	6.77543e-05
Lymphotoxin β Receptor Signaling	0.328	BIRC2,CHUK,IRS2,AKT1,PIK3C2A,ATM,PIK3R4,LTBR,MAP3K14,EP300,IRS1,IKBKB,PIK3R1,GAB1,PIK3CB,PIK3CD,PIK3R2,FRS2,GRB2,MAPK1,CREBBP,TRAF4	6.90144e-05
Role of Oct4 in Mammalian Embryonic Stem Cell Pluripotency	0.378	NANOG,PPP1R8,RARA,PHB,RXRB,NR2F6,PARP1,CDX2,PHC3,FOXA1,JARID2,BMI1,POU5F1,RB1,SOX2,NR6A1,CCNF	7.36125e-05
Gαq Signaling	0.252	GSK3B,AKT1,CALM1 (includes others),PIK3C2A,RHOD,IRS1,RHOQ,MAP2K1,PIK3R1,GAB1,PIK3CB,PIK3CD,FRS2,GRB2,RHOT1,ROCK1,ITPR1,PRKCI,RND3,FNBP1,PLCB1,CHUK,IRS2,PRKD3,ATM,PIK3R4,PPP3CB,IKBKB,CAMK4,PPP3CA,PRKCD,GNAS,PPP3R1,PIK3R2,GYS1,PTK2B,RHOB,GNG12,MAPK1,PLCG1	7.81634e-05
Mechanisms of Viral Exit from Host Cells	0.39	SH3GL3,TSG101,LMNB1,PRKD3,CHMP4A,ACTA2,CHMP3,PRKCD,XPO1,NEDD4,CHMP2B,ACTG1,ACTB,PRKCI,PDCD6IP,VPS25	7.81634e-05
VDR/RXR Activation	0.312	NCOR2,GTF2B,LRP5,NCOA1,IFNG,PRKD3,EP300,RXRB,SP1,KLF4,NCOA3,HOXA10,PRKCD,CDKN1B,CDKN1A,YY1,RXRA,VDR,PRKCI,GADD45A,HES1,PDGFA,FOXO1,RUNX2	7.96239e-05
Type I Diabetes Mellitus Signaling	0.28	IRF1,MAP2K7,MAPK14,SOCS5,IFNG,SOCS3,HSPD1,SOCS7,STAT1,TNF,IL1RAP,CHUK,MAP3K5,JAK2,MAP3K14,IKBKB,HLA-G,HLA-A,MAP2K4,BCL2,CPE,MAPK1,SOCS1,HLA-C,SOCS6,HLA-B,FAS,MAP2K6,BID,CASP8	8.45567e-05
Apelin Cardiomyocyte Signaling Pathway	0.277	GNAI1,MAPK14,AKT1,PIK3C2A,IRS1,PIK3R1,GAB1,PIK3CB,GNAI2,PIK3CD,CAT,FRS2,GRB2,MAPK7,ARNT,ITPR1,PRKCI,PLCB1,IRS2,PRKD3,ATM,PIK3R4,ATP2A2,MAPK6,MYL6,PRKCD,PIK3R2,HIF1A,MAPK1,PLCG1,PLCL2	8.45567e-05
Phagosome Formation	0.268	PIK3C2A,ITGA3,RHOD,ITGA2,MRC2,IRS1,INPPL1,RHOQ,PIK3R1,GAB1,PIK3CB,TLR4,PIK3CD,FRS2,GRB2,RHOT1,SCARA3,PRKCI,RND3,FNBP1,PLCB1,IRS2,PRKD3,ATM,PIK3R4,PRKCD,PIK3R2,RHOB,PLCG1,ITGA4,PLCL2,ITGA5,MARCKS	9.44525e-05
Role of IL-17F in Allergic Inflammatory Airway Diseases	0.381	ATF2,CREB1,TRAF3IP2,RPS6KA3,EP300,MAP2K1,MMP13,IL6,RPS6KA6,CXCL6,RPS6KA5,IL11,CREB5,MAPK1,CREBBP,RPS6KA4	0.000107966
Role of IL-17A in Arthritis	0.319	MAPK14,ATF2,IRS2,PIK3C2A,ATM,PIK3R4,IRS1,MAP2K1,MMP13,PIK3R1,GAB1,PIK3CB,CXCL6,PIK3CD,MAP2K4,PIK3R2,FRS2,PTGS2,GRB2,MAPK1,MAP2K6,MMP1	0.000109994
Sirtuin Signaling Pathway	0.216	PGAM1,PRKAA1,MYCN,GADD45B,STAT3,TIMM23,NDUFA7,SDHD,NDUFS5,ATP5F1C,ATP5F1B,GABARAPL2,H3F3A/H3F3B,APP,ATG101,NDUFA2,BECN1,MAPK6,NDUFS4,RBBP8,ATP5MC1,NDUFA4,MYC,SLC25A4,BAX,GADD45A,NDUFS6,PPIF,H1F0,GSK3B,CPS1,BCL2L11,AKT1,PFKFB3,NDUFA12,GOT2,PDK1,PPARG,SMARCA5,TIMM8B,TNF,MAPK7,UQCRFS1,FOXO1,SIRT1,ATG4D,ATG2B,ABCA1,SP1,MAP1LC3B,PARP1,NEDD4,HIF1A,NDUFA3,LDHA,ACLY,MAPK1,EPAS1,GLS,LDHB,NFE2L2	0.000137265
Dendritic Cell Maturation	0.238	MAPK14,IL15,ATF2,AKT1,CREB1,PIK3C2A,IRS1,COL5A3,COL1A1,PIK3R1,IL6,GAB1,PIK3CB,TLR4,PIK3CD,STAT1,TNF,FRS2,GRB2,CREBBP,FSCN1,PLCB1,CHUK,IRS2,JAK2,COL3A1,ATM,PIK3R4,LTBR,MAP3K14,EP300,IKBKB,COL1A2,HLA-A,CREB5,MAP2K4,PIK3R2,MAPK1,PLCG1,COL2A1,HLA-C,PLCL2,HLA-B,IFNB1	0.000137265
Cyclins and Cell Cycle Regulation	0.3	GSK3B,CCNE2,HDAC2,CDK4,CCND2,ATM,CDKN2A,E2F3,PPP2R2A,WEE1,PPP2R5C,CCNH,E2F8,CDKN1B,SKP2,CCND1,CCNE1,CDKN1A,PPP2CB,SIN3A,CCNA2,CDK6,RB1,HDAC4	0.000153344
α-Adrenergic Signaling	0.286	GNAI1,CALM1 (includes others),ADCY6,PRKAG2,MAP2K1,PRKACB,RAP1A,GNAI2,ADCY3,ITPR1,RAP2B,PRKCI,KRAS,RRAS2,PRKD3,CAMK4,PRKCD,NRAS,GNAS,GYS1,RALA,RAP1B,GNG12,MAPK1,PLCG1,HRAS	0.000192214
Relaxin Signaling	0.245	GNAI1,MMP9,AKT1,CREB1,PDE4A,PIK3C2A,ADCY6,PDE3B,IRS1,PRKAG2,MAP2K1,PDE4B,PIK3R1,GAB1,PRKACB,PIK3CB,RAP1A,FOS,GNAI2,PIK3CD,PDE7A,ADCY3,FRS2,PDE7B,GRB2,PDE3A,NPR2,IRS2,VEGFA,ATM,PIK3R4,NPR3,PDE8A,GNAS,PIK3R2,RAP1B,GNG12,MAPK1	0.000214738
Role of JAK2 in Hormone-like Cytokine Signaling	0.406	SOCS5,IRS2,JAK2,SOCS3,IRS1,HLTF,SOCS7,STAT3,STAT1,SOCS1,SOCS6,STAT5B,SHC1	0.000251211
p38 MAPK Signaling	0.261	DUSP10,MAPKAPK3,MAPK14,ATF2,CREB1,HMGN1,TAB2,RPS6KA6,RPS6KA5,DUSP1,STAT1,TNF,IL1RAP,CREBBP,TGFBR1,MEF2D,RPS6KA4,MAP3K5,ATF1,RPS6KA3,EP300,H3F3A/H3F3B,MEF2C,DAXX,TGFBR2,MYC,CREB5,MAP2K4,FAS,MAP2K6,CDC25B	0.000280659
Role of PKR in Interferon Induction and Antiviral Response	0.366	EIF2S1,IRF1,MAPK14,ATF2,CHUK,AKT1,IFNG,IKBKB,TAB2,STAT1,TNF,MAP2K6,BID,IFNB1,CASP8	0.000306429
Induction of Apoptosis by HIV1	0.317	BIRC2,MAP2K7,CHUK,MAP3K5,BBC3,MAP3K14,IKBKB,BAK1,CXCR4,DAXX,MAP2K4,TNF,SLC25A4,BCL2,DFFB,BAX,FAS,BID,CASP8	0.000384134
Apelin Pancreas Signaling Pathway	0.321	IRS2,PIK3C2A,PRKAA1,PDE3B,ATM,PIK3R4,IRS1,PRKAG2,PIK3R1,GAB1,PRKACB,PIK3CB,PIK3CD,MAP2K4,PIK3R2,FRS2,GRB2,EIF2AK3	0.000459883
Inhibition of Matrix Metalloproteases	0.368	MMP9,MMP2,RECK,MMP12,SDC2,TFPI2,MMP13,ADAM17,MMP3,ADAM12,MMP15,MMP1,MMP24,MMP14	0.000468617
DNA Methylation and Transcriptional Repression Signaling	0.382	HDAC2,DNMT1,MECP2,MTA1,H3F3A/H3F3B,RBBP7,SAP18,SAP30,ARID4B,DNMT3A,SIN3A,MBD2,DNMT3B	0.000511679
Role of PI3K/AKT Signaling in the Pathogenesis of Influenza	0.289	GNAI1,GSK3B,IRS2,AKT1,IFNG,PIK3C2A,CRKL,ATM,PIK3R4,KPNA3,IRS1,MAP2K1,PIK3R1,GAB1,PIK3CB,GNAI2,PIK3CD,PIK3R2,FRS2,GRB2,MAPK1,IFNB1	0.000521416
CD27 Signaling in Lymphocytes	0.327	MAP2K7,CHUK,MAP3K5,MAP3K14,MAP3K12,IKBKB,MAP2K1,MAP3K13,MAP3K9,FOS,MAP2K4,MAP3K2,MAP3K4,MAP2K6,BID,MAP3K3,CASP8	0.000531348
iCOS-iCOSL Signaling in T Helper Cells	0.254	PTEN,AKT1,CALM1 (includes others),ICOS,PIK3C2A,CAMK2D,IRS1,PIK3R1,GAB1,PIK3CB,PIK3CD,FRS2,GRB2,ITPR1,NFAT5,CHUK,IRS2,ATM,PIK3R4,PPP3CB,IKBKB,CAMK4,PPP3CA,HLA-A,PPP3R1,PIK3R2,PLCG1,HLA-B,RAC1,SHC1	0.000554091
Th1 and Th2 Activation Pathway	0.228	IRF1,IL3,ICOS,IFNG,PIK3C2A,SOCS3,IRS1,ACVR2A,PIK3R1,IL6,GAB1,PIK3CB,APH1A,NOTCH2,GATA3,STAT3,CXCR4,PIK3CD,STAT1,FRS2,GRB2,TGFBR1,IRS2,NOTCH1,JAK2,JAG1,ATM,TGFBR3,PIK3R4,JAG2,BMPR2,TGFBR2,HLA-A,PIK3R2,RUNX3,SOCS1,HLA-B,STAT5B,MAP2K6,ACVR1,TBX21	0.000602569
Th2 Pathway	0.24	IL3,ICOS,IFNG,PIK3C2A,SOCS3,IRS1,ACVR2A,PIK3R1,GAB1,PIK3CB,APH1A,NOTCH2,GATA3,CXCR4,PIK3CD,FRS2,GRB2,TGFBR1,IRS2,NOTCH1,JAK2,JAG1,ATM,TGFBR3,PIK3R4,JAG2,BMPR2,TGFBR2,HLA-A,PIK3R2,RUNX3,HLA-B,STAT5B,ACVR1,TBX21	0.000602569
MSP-RON Signaling Pathway	0.292	IL3,IRS2,JAK2,IFNG,PIK3C2A,ATM,PIK3R4,IRS1,ACTA2,PIK3R1,GAB1,PIK3CB,TLR4,PIK3CD,ACTG1,TNF,PIK3R2,ACTB,FRS2,CSF1,GRB2	0.00062839
Neuropathic Pain Signaling In Dorsal Horn Neurons	0.254	CREB1,PIK3C2A,GPR37,CAMK2D,IRS1,PRKAG2,PIK3R1,GAB1,PRKACB,PIK3CB,FOS,PIK3CD,FRS2,GRB2,ITPR1,PRKCI,PLCB1,TAC1,IRS2,SRC,PRKD3,ATM,PIK3R4,CAMK4,PRKCD,PIK3R2,MAPK1,PLCG1,PLCL2	0.000670596
Role of Wnt/GSK-3β Signaling in the Pathogenesis of Influenza	0.288	GSK3B,NCOA4,NCOA1,IFNG,WNT5A,CTNNB1,LEF1,TCF4,AXIN1,FZD7,NCOA3,APC,SIAH1,CSNK1D,FZD1,CSNK1G3,TCF7L2,DVL2,IFNB1,DVL3,WNT10B	0.00076683
eNOS Signaling	0.23	AKT1,CALM1 (includes others),PIK3C2A,ADCY6,PRKAA1,IRS1,PRKAG2,PIK3R1,GAB1,PRKACB,PIK3CB,PIK3CD,ADCY3,HSPA8,FRS2,GRB2,ITPR1,PRKCI,ESR1,CHRNA5,IRS2,SLC7A1,PRKD3,VEGFA,ATM,HSP90B1,PIK3R4,CAMK4,PDGFC,PRKCD,HSPA4,GNAS,PIK3R2,DNM2,PLCG1,CCNA2,AQP11,CASP8	0.000781527
Dopamine-DARPP32 Feedback in cAMP Signaling	0.231	GNAI1,PPP1CC,ATF2,CREB1,CALM1 (includes others),ADCY6,PRKAG2,PRKACB,PPP2R5C,CSNK1D,GNAI2,ADCY3,CSNK1G3,PPP2CB,ITPR1,CREBBP,PRKCI,PLCB1,PRKD3,PPP1R12A,ATF1,EP300,PPP1CA,PPP3CB,CAMK4,ATP2A2,PAWR,PPP3CA,CACNA1A,PPP2R2A,PRKCD,GNAS,CREB5,PPP3R1,PPP1CB,PLCG1,PLCL2	0.000853486
RhoA Signaling	0.246	ACTR2,NRP2,ARHGEF12,SEMA3F,LIMK1,ACTA2,ARPC5L,ARPC1B,WASF1,ARPC5,ACTG1,ACTB,PIP5K1A,ROCK1,RTKN,RND3,RAPGEF2,SEPT8,LIMK2,PPP1R12A,EZR,ACTR3,IGF1R,ARPC2,MYL6,NEDD4,PTK2B,CIT,PPP1CB,ARHGAP12	0.000976015
Cell Cycle Regulation by BTG Family Proteins	0.351	BTG1,CCNE2,CDK4,E2F3,PPP2R2A,PPP2R5C,BTG2,E2F8,CCND1,CCNE1,PPP2CB,RB1,CNOT7	0.00125234
Systemic Lupus Erythematosus Signaling	0.211	SOS2,AKT1,PIK3C2A,IRS1,PIK3R1,IL6,GAB1,LSM12,PIK3CB,RAP1A,PRPF19,FOS,LSM5,PRPF38B,PIK3CD,TNF,FRS2,GRB2,NFAT5,RAP2B,KRAS,IRS2,RRAS2,ATM,PIK3R4,SNRPE,SNRPC,CAMK4,HLA-G,PRPF3,LSM1,SOS1,SNRPN,NRAS,HLA-A,SNU13,PIK3R2,PRPF4B,RALA,LSM11,RAP1B,MAPK1,PLCG1,HLA-C,HLA-B,HRAS,LYN	0.00143217
Role of JAK family kinases in IL-6-type Cytokine Signaling	0.4	STAT3,MAPK14,JAK2,MAP2K4,STAT1,SOCS3,MAPK1,SOCS1,STAT5B,IL6	0.00171505
Amyotrophic Lateral Sclerosis Signaling	0.245	BIRC2,PIK3C2A,IRS1,PIK3R1,GAB1,PIK3CB,NEFL,PIK3CD,CAT,FRS2,GRB2,CASP7,IRS2,VEGFA,ATM,PIK3R4,PAK1,RAB5A,PPP3CA,CACNA1A,PDGFC,NEFH,PIK3R2,BCL2,BAX,BID,RAC1	0.00187311
Phagosome Maturation	0.232	ATP6V1H,VPS37A,CTSK,TUBG1,STX16,ATP6AP1,TAP1,ATP6V1B2,VAMP3,VPS33A,LAMP2,CTSA,ATP6V0B,ATP6V1E1,GOSR2,DYNC1LI2,M6PR,TSG101,RAB5A,ATP6V1A,NSF,ATP6V1G1,LAMP1,HLA-A,DYNLT1,DCTN4,TUBB2B,CTSC,NAPG,VTI1B,HLA-C,HLA-B	0.00190922
Ephrin B Signaling	0.274	GNAI1,CXCL12,EFNB2,EFNB1,CDC42,EPHB6,EPHB4,CTNNB1,PAK1,LIMK1,AXIN1,CXCR4,GNAI2,GNAS,ITSN2,GNG12,MAPK1,ROCK1,HRAS,RAC1	0.00199139
Nur77 Signaling in T Lymphocytes	0.302	HDAC2,CALM1 (includes others),EP300,PPP3CB,CAMK4,PPP3CA,HLA-A,PPP3R1,MAP3K2,BCL2,RXRA,MAPK7,SIN3A,HLA-B,MEF2D,MAP3K3	0.00202985
Apelin Liver Signaling Pathway	0.385	GSK3B,MAP2K4,TNF,COL3A1,IRS1,COL5A3,COL2A1,COL1A2,COL1A1,FAS	0.00236644
iNOS Signaling	0.318	IRF1,HMGA1,MAPK14,CHUK,CALM1 (includes others),JAK2,IFNG,IKBKB,CAMK4,TLR4,FOS,STAT1,MAPK1,CREBBP	0.00236644
Polyamine Regulation in Colon Cancer	0.409	KRAS,MYC,CTNNB1,TCF4,SAT1,PSME1,PPARG,APC,AZIN1	0.00252594
Th1 Pathway	0.231	IRF1,ICOS,IFNG,PIK3C2A,SOCS3,IRS1,PIK3R1,IL6,GAB1,PIK3CB,APH1A,NOTCH2,GATA3,STAT3,PIK3CD,STAT1,FRS2,GRB2,IRS2,NOTCH1,JAK2,ATM,PIK3R4,HLA-A,PIK3R2,RUNX3,SOCS1,HLA-B,MAP2K6,TBX21	0.00288905
Androgen Signaling	0.228	GNAI1,GTF2B,KAT2B,NCOA4,CALM1 (includes others),PRKAG2,PRKACB,GNAI2,CACNA2D3,CREBBP,PRKCI,GTF2E1,GTF2E2,SRC,NCOA1,DNAJB1,PRKD3,TAF2,EP300,CAMK4,CACNA1A,PRKCD,HSPA4,GNAS,CCNH,CCND1,GNG12,MAPK1,POLR2G,SHC1,GTF2H1	0.00294506
PCP pathway	0.283	LGR4,CELSR1,EFNB1,ATF2,WNT5A,ROR2,FZD7,VANGL1,MAP2K4,FZD1,ROCK1,DVL2,RAC1,DVL3,PRICKLE1,JUNB,WNT10B	0.00307214
Interferon Signaling	0.333	IRF1,JAK2,IFNG,IFITM1,STAT1,IFNAR2,BCL2,SOCS1,BAX,TAP1,IFNB1,BAK1	0.00327938
Inhibition of Angiogenesis by TSP1	0.344	MAPK14,TGFBR2,FYN,MMP9,AKT1,MAP2K4,VEGFA,SDC2,MAPK1,TGFBR1,THBS1	0.00382397
IL-12 Signaling and Production in Macrophages	0.222	IRF1,MAPK14,AKT1,IFNG,PIK3C2A,IRS1,MAP2K1,PIK3R1,GAB1,PPARG,PIK3CB,TLR4,FOS,PIK3CD,STAT1,TNF,FRS2,GRB2,RXRA,PRKCI,CHUK,IRS2,NCOA1,PRKD3,ATM,PIK3R4,EP300,IKBKB,PRKCD,MAP2K4,PIK3R2,MAPK1	0.00382397
Wnt/Ca+ pathway	0.274	PLCB1,GSK3B,ATF2,CREB1,WNT5A,EP300,AXIN1,PPP3CA,FZD7,CREB5,FZD1,PLCG1,CREBBP,PLCL2,NFAT5,DVL2,DVL3	0.00445924
IL-15 Production	0.357	IRF1,IL15,TWF1,JAK2,STAT1,PTK2B,PRKCI,IL6,IFNB1,FRK	0.00445924
TNFR2 Signaling	0.345	BIRC2,FOS,TANK,CHUK,TNFAIP3,MAP2K4,TNF,MAP3K14,IKBKB,TBK1	0.00599299
Melatonin Signaling	0.257	PLCB1,GNAI1,MAP2K7,CALM1 (includes others),PRKD3,CAMK2D,CAMK4,PRKAG2,MAP2K1,PRKACB,PRKCD,GNAI2,MAP2K4,MAPK1,PLCG1,PLCL2,PRKCI,MAP2K6	0.00717848
Ethanol Degradation IV	0.381	ALDH9A1,ALDH1A2,ACSL1,ALDH7A1,CAT,GPX7,ALDH2,ALDH3A1	0.00766349
Calcium-induced T Lymphocyte Apoptosis	0.267	HDAC2,CALM1 (includes others),PRKD3,EP300,PPP3CB,CAMK4,ATP2A2,PPP3CA,PRKCD,HLA-A,PPP3R1,PLCG1,ITPR1,PRKCI,HLA-B,MEF2D	0.00799516
Gαi Signaling	0.22	GNAI1,SOS2,ADCY6,GABBR1,PRKAG2,PRKACB,RAP1A,STAT3,GNAI2,ADCY3,GRB2,RAP2B,KRAS,SRC,RRAS2,RAP1GAP,SOS1,NPR3,NRAS,GNAS,RGS14,RALA,RAP1B,GNG12,MAPK1,HRAS,SHC1	0.00980016
